# Supplementary material for: Screening for depression in the general population through lipid biomarkers
Source: eBioMedicine. 2024 Nov 20;110:105455. doi: 10.1016/j.ebiom.2024.105455 (PMC11617895; doi:10.1016/j.ebiom.2024.105455)
Supplement: Supplementary Tables — Table S1. Normalized lipid abundances for patients with clinical depression and controls used in the model training. For each feature, log2 lipid abundances were normalized by mean and standard deviation. Table S2. Predictors selected by the lasso logistic regression model. Table S3. Volunteer cohort demographic and HADS questionnaire data, as well as model prediction scores. Table S4. P-values of linear regression between demographic and HADS questionnaire variables. Table S5. Quantified lipids and their correlations with HADS scores. Table S6. Results of correlation analysis between lipid abundance levels and HADS-D scores, calculated separately for females and males. Table S7. Depression cohort demographic data. Table S8. Non-depression samples used in predictive model training. [file mmc2.xlsx]

## Sheet: S1
	CAR 18:2	CAR 18:1	Cer 34:1	Cer 40:1	Cer 41:1	Cer 42:3	Cer 42:2	Cer 42:1	CE 14:0	CE 15:0	CE 16:1	CE 16:0	CE 17:1	CE 18:3	CE 18:2	CE 19:2	CE 19:1	CE 20:5	CE 20:4	CE 22:6	CE 22:2	DAG 34:2	DAG 34:1	DAG 36:4	DAG 36:3	DAG 36:2	LPC O-16:1	LPC 14:0	LPC 15:0	LPC 16:1	LPC 16:0	LPC 17:0	LPC 18:2	LPC 18:1	LPC 18:0	LPC 20:5	LPC 20:4	LPC 20:3	LPC 22:6	LPE 18:2	LPE 18:0	PC-O 32:1	PC-O 32:0	PC-O 34:4	PC-O 34:3	PC-O 34:2	PC-O 34:1	PC-O 36:6	PC-O 36:5
D1	0.0922291	-0.302527	-1.78427	-1.33641	-0.936942	0.659404	-0.0607349	-0.193208	0.0649857	-0.136995	0.982274	-0.385469	0.653302	0.761792	-0.195798	1.04327	0.669782	-0.48119	0.208943	-0.345609	0.398636	0.194359	-0.743193	0.766674	0.794338	0.0899203	0.20544	0.650556	0.0739877	1.47923	0.336614	-0.615909	0.522109	0.601921	-1.00157	0.392113	1.03769	-0.709867	0.120243	-0.341275	0.0739877	-0.581986	-0.101661	-1.33325	0.651915	-0.0489206	-0.133919	0.0582745	0.105663
D2	-0.458603	-0.316302	0.12545	0.210489	0.027359	0.902248	0.776522	-0.431961	0.125449	-0.173814	0.140994	-0.477274	0.142458	-0.549212	-1.50862	-1.93274	-0.225211	-0.427508	-0.354542	-0.532094	-0.336021	0.957051	1.19668	1.06473	1.76114	2.11192	-0.428894	-0.150102	-0.141617	0.772287	0.361586	0.67709	0.0815686	0.539019	-0.322434	-0.187652	0.790572	-0.185644	-0.202386	-0.795346	-0.141617	-0.995424	-0.312017	-1.19808	-1.26903	-1.04039	-0.451943	-1.09222	-0.686431
D3	0.603699	1.33783	0.7806	-0.761916	-0.694529	0.764669	0.141297	-0.935732	0.73103	0.482843	0.62406	0.460097	0.59289	-1.24784	-0.9986	-0.183901	0.679206	-0.333624	-0.97825	0.0682448	-0.103001	1.25313	1.10281	0.425478	1.19346	1.52071	-0.389316	0.421979	0.307518	1.14824	0.334284	0.762806	-1.3036	0.690236	-0.0859329	-1.00251	0.119395	0.5136	-0.529948	0.178025	0.307518	-0.487117	0.127366	-0.806042	-1.71614	-0.89167	0.959253	-3.18394	-1.2259
D4	-0.392497	-0.607822	-1.71683	-1.72046	-1.41253	-0.0261525	-1.02748	-1.80406	0.0886686	-0.470635	-0.401788	-0.00947939	-0.255414	-0.198557	-1.37086	-0.822382	0.194576	-0.776431	-0.143752	-0.885036	-0.782915	1.11673	0.0494981	1.57172	1.48725	0.537229	0.36108	-0.823238	0.0994839	0.0214136	0.586388	1.03113	-1.74966	-0.491777	0.627251	-1.71542	0.288313	0.279542	-0.480012	-1.6195	0.0994839	-1.45611	0.501695	-1.65359	-1.45271	-2.06191	-0.478769	-1.1398	-1.50624
D5	-1.02546	-0.7335	-0.523343	-1.15544	-0.898277	0.082243	-0.234819	-0.832373	-0.180788	-1.09947	-0.922325	-1.42791	-0.10653	-0.687605	-0.433951	-0.767666	-0.144945	-0.860327	-2.15383	-1.0057	-0.491762	0.393837	0.860773	-0.598808	0.157238	1.00133	0.0225473	0.13287	-0.825583	0.32937	-0.0493122	0.366763	-0.329219	0.499639	0.229231	-0.142465	-0.741084	0.171942	-0.573805	-0.771127	-0.825583	-0.898188	0.005155	-0.589366	-0.418165	-0.870824	0.0841748	-0.646031	-1.95161
D6	0.290453	0.673812	1.6238	-1.32984	-1.23683	1.14733	0.551721	-0.806483	-0.0545728	0.201684	-0.378112	0.918845	-0.604649	-0.985849	-0.0573412	-0.781799	-0.490889	0.0484354	0.304233	0.781096	-0.0726929	0.879929	0.605896	1.52178	1.51674	0.875795	-0.839199	-0.68334	-0.826582	-0.694783	-0.232307	-0.836035	-1.54009	-1.16012	-0.498939	-1.13515	-0.840889	-0.202664	-0.387419	-1.6252	-0.826582	-1.74025	-0.688028	-1.19772	-1.67618	-1.27452	0.869842	-1.36151	-1.39756
D7	-0.14355	-0.19306	0.0296259	-0.256834	0.418088	0.246602	-0.114391	-0.0433998	-0.147496	-0.334218	-0.318121	-1.1029	-0.455306	-1.22618	0.367804	-0.271684	-0.828033	0.462218	0.801074	0.795071	0.560727	-1.24363	-1.31952	-0.388749	-0.411291	-0.921236	-0.970135	-1.1843	-1.22298	-0.973649	-1.77054	-1.00949	-0.446171	-1.40907	-1.66101	-0.243249	-1.42235	-1.39425	-0.430181	-0.187523	-1.22298	-0.0477819	-1.2761	0.445059	0.0066365	-0.314339	-0.0116423	0.0552035	0.134357
D8	1.30513	0.980892	-1.04659	-0.163723	-0.252207	-0.319189	-0.679277	0.0715278	0.439266	-0.067147	0.402011	-0.509544	0.0334428	0.519272	-0.644358	0.126735	0.406382	-0.936898	-0.517787	-1.29504	0.00608179	0.74053	0.77384	0.590942	0.489217	0.638893	0.745149	1.16591	1.69841	0.931629	1.10716	1.08207	0.228841	1.06123	1.0877	0.338737	0.884592	1.27339	-0.69982	-0.0548914	1.69841	-0.716609	0.0182608	-0.270607	-0.410303	-0.504247	-0.815069	-0.470067	-0.77382
D9	0.275691	0.0948249	1.22823	0.208977	-0.0673738	0.360076	0.529585	-0.107907	-0.0654618	-0.14628	-0.356298	0.967624	-0.664891	-0.39478	0.686118	-0.275401	-0.439882	1.57939	0.444257	1.15273	1.23188	0.196633	-0.411618	0.784537	0.408941	-0.380787	0.147612	-0.753022	0.438975	-0.375777	0.509715	0.243836	-0.876201	-0.527636	0.00455424	-0.578039	-0.124229	-0.104775	1.6867	-1.55897	0.438975	0.0278321	2.35516	-0.231731	-0.627279	-0.493451	1.86561	-0.282232	-0.661482
D10	-0.415286	-0.569044	-0.440721	-1.45358	-0.966302	-2.9033	-2.08134	-1.14851	0.343594	-0.321719	-0.179093	-0.364595	0.411444	0.476414	-0.152657	1.1451	0.849581	0.39032	0.372294	0.131444	-0.592238	-1.99971	-1.56652	-1.5609	-1.50966	-1.25152	-4.03595	-0.805839	-2.0386	-1.60926	-2.79047	-2.17868	-1.56294	-2.13181	-2.69186	-1.5672	-1.989	-2.45401	-2.08086	-1.58199	-2.0386	-0.770267	-0.38279	-0.511764	-0.522081	-0.568099	0.257296	-0.215581	-1.20327
D11	0.131835	0.693909	0.398451	-1.83402	-1.93611	-0.227684	-1.76025	-1.43406	0.0543476	-0.214146	0.27472	0.0450853	0.0354423	-1.253	0.0983694	-0.409964	-0.150054	-0.931881	-0.218279	-0.290775	0.231373	-1.59987	-1.09797	-2.14505	-1.8293	-1.39437	0.537688	-0.813129	0.143098	-0.77776	-0.831	-1.2053	-0.92524	-0.694804	-1.00335	-0.515558	-0.485991	-0.856262	-0.388752	-1.73312	0.143098	1.4215	1.00872	0.795791	0.763539	0.219203	1.48815	0.61478	-0.174084
D12	-0.390374	-0.862637	-0.554334	-0.777565	-0.783468	-0.261578	-1.05714	-1.23313	0.563688	-0.0592336	0.964177	0.176546	0.488604	0.615174	-0.586326	-0.679195	0.000253754	-0.0489074	-0.63873	-0.143306	-0.331996	0.142985	0.811065	-0.702333	-0.181318	0.563236	0.370509	0.429869	1.0046	0.1716	0.208907	-0.0024447	0.00782873	0.16315	-0.0920127	-0.374668	-0.570128	-0.641311	-0.194505	0.458785	1.0046	0.0638031	0.689703	-0.914932	0.236565	-0.231961	0.605793	0.133453	-0.73129
D13	0.814958	0.786625	0.211993	0.207736	-0.856093	0.55923	0.236461	-0.207024	0.179028	-0.673034	0.121511	1.16236	-0.440666	0.0749632	0.0451297	-0.0494333	0.0797552	-0.464097	0.360212	-0.44573	0.163132	0.963909	1.31633	0.215845	0.94908	1.26983	1.13064	0.16775	2.14677	0.552741	1.57717	0.521016	0.634304	1.09256	1.09873	0.057701	1.94442	0.592955	0.58042	-0.218593	2.14677	0.0451776	0.912767	-0.686403	-0.428059	-0.576615	0.526351	-0.206481	-0.338247
D14	0.0166336	-0.109119	1.99922	2.10517	1.01052	1.3784	2.08116	0.924614	0.485806	0.593079	0.700349	0.660362	0.561619	0.668399	0.0947508	0.00327049	0.479188	-0.256868	-0.0826025	-0.516942	0.499252	-0.689904	0.373659	-1.83569	-1.10188	0.230598	1.3638	1.05384	1.90757	1.27811	1.2698	1.08147	0.545473	1.54351	1.53097	0.0938915	1.79043	1.28122	1.18092	0.323692	1.90757	0.397708	1.59612	-0.0469636	0.189251	0.224041	2.2157	-0.0474794	-0.195476
D15	0.884334	1.03764	0.865262	0.441662	0.790617	0.482116	-0.00876356	0.538476	1.0208	1.20745	1.06607	1.72444	1.47152	0.255227	0.524818	0.806775	1.56216	-0.0468729	0.524994	-0.42876	0.314864	0.61189	0.715539	-0.38203	-0.0776771	0.0619202	0.970357	-0.424087	1.81942	-0.348766	0.550202	1.0909	-0.368151	0.0708348	0.0540209	-0.205653	0.594398	0.152122	-0.3056	-0.212149	1.81942	0.288427	1.1048	-0.393169	-0.399904	-0.688423	0.681486	-0.394194	-0.027321
D16	0.945973	1.04277	-0.504553	-1.28748	-0.505906	-0.0581204	-0.615633	-1.44402	0.077193	-0.262203	-1.33363	-0.206688	-0.376228	-1.07471	-0.670868	-0.357692	0.0363815	0.824705	-0.0797572	0.291727	-0.579082	0.583147	0.734886	-0.164179	0.659019	0.945389	0.314564	-0.328331	0.93257	-0.472477	0.446175	0.54864	-1.13155	0.287185	0.258068	-0.938837	0.416678	-0.0545878	0.8546	-1.35817	0.93257	-0.925417	1.06396	-1.91114	-1.58239	-1.11279	1.15588	-1.26311	-1.12919
D17	-0.790726	-0.727691	-0.188005	-0.444791	-0.999825	-0.824891	-0.412395	-0.90542	-1.7844	-0.558653	-0.846588	-0.709647	-1.79342	-1.24036	-0.426047	0.405658	0.27079	-1.94064	-1.79816	-1.26781	0.347565	-1.07286	0.0713031	-1.77708	-1.26059	-0.131821	1.00659	-1.11191	1.00426	-0.629504	0.13063	-0.844551	1.41678	1.07425	-0.030878	1.22073	0.181738	-0.183891	-0.541598	1.57256	1.00426	1.13328	0.690382	0.747833	1.0566	0.971943	1.02525	0.582046	-0.181735
D18	-0.355334	-0.346134	0.82487	0.175913	0.0874239	0.456187	0.392435	0.154754	0.388655	-0.0235585	-0.467031	-0.364474	0.0237598	-0.190038	-0.0402626	-0.173959	-0.260169	-0.57569	-0.648863	-0.333396	0.357796	-0.348076	-0.458444	-0.531905	-0.416927	-1.02977	1.28874	-0.272462	1.24207	-0.0589337	0.817803	1.04402	0.354002	0.479046	0.0662639	0.154207	0.391949	0.302546	1.061	-0.307775	1.24207	0.722704	0.89502	0.42088	0.95446	-0.275834	0.588183	0.13738	0.0612625
D19	0.840817	0.541693	-0.486231	-1.16784	-1.83258	-0.0170136	-1.50811	-1.20412	-1.61744	-0.806007	-1.33028	-1.43472	-1.50336	-1.29872	-1.36089	-0.966591	-0.80113	-2.03504	-1.88023	-1.74028	-0.347356	-0.281786	-0.640441	-0.119656	-0.102822	-0.590219	-0.12394	-0.580044	0.754382	-0.0321489	-0.05566	-0.277358	0.0160301	-0.114649	-0.881669	0.00781303	-0.377648	-0.598643	-0.848849	-0.679509	0.754382	-1.32353	-0.712433	-0.829535	-1.51578	-1.39597	-0.361042	-1.45346	-1.61496
D20	-0.528767	-0.420674	-0.845826	0.124168	0.422616	0.232073	1.03388	0.377733	0.283844	-0.600715	0.00859035	-0.979377	0.00371444	-0.0419204	-0.427005	0.636749	1.06289	-0.469253	-0.135674	-0.98858	-0.212015	-0.431596	-0.0848847	-0.887769	-0.519327	0.12112	0.0899071	-0.328618	0.267862	0.422897	-0.483668	-0.936246	-1.76477	0.0739904	-0.806575	-2.38423	-0.673242	-0.923192	-2.15646	-1.08862	0.267862	0.675236	0.982631	-0.104497	-0.133559	0.613081	1.26565	-0.566837	0.00241237
D21	-0.56954	-0.618954	0.184856	1.56086	0.228675	-0.0464784	0.353997	1.41561	0.687967	-0.0437809	2.78347	-0.188597	4.13121	2.85142	-1.37372	-0.578334	1.20979	0.399919	-0.238126	-0.915495	-0.835804	0.505612	1.32606	-1.06582	-1.28487	0.323094	0.246048	0.448438	0.792102	1.26267	0.663372	0.993012	0.297445	0.788093	-0.0245001	-0.153714	0.514145	-0.0126177	0.16666	0.866858	0.792102	-0.748242	1.01696	-2.17074	-0.979231	-1.2009	-0.0652297	-0.822645	-0.818098
D22	-0.902277	-0.875494	-0.484231	-0.058619	-0.387808	-0.286445	-0.405713	-0.460238	0.769508	0.0371424	-0.402038	-0.94234	-0.220731	-0.208997	-1.5733	-1.58009	-0.370343	1.80894	-0.769471	0.821427	-1.45109	1.15953	1.11619	0.759376	0.589355	0.983546	-0.370541	0.00413127	-0.594905	-1.1345	-1.28604	-0.566976	-0.727716	-1.61488	-0.617022	-0.788811	-1.88758	-0.956274	0.941163	-0.263725	-0.594905	-1.24048	0.69261	-0.662256	-1.73577	-1.29696	-0.482144	-0.0230384	-0.413521
D23	-1.73297	-2.15691	-2.17744	-1.55246	-1.80356	-1.29837	-2.20602	-2.19222	0.626688	-0.981254	0.5411	-1.73348	-0.953796	0.0102928	-4.32907	-2.04101	-2.3133	-1.42573	-3.75147	-2.59996	-5.05509	0.114524	1.15828	-1.22476	-1.2066	0.511753	-1.26331	0.098328	-1.12573	0.533922	-1.40525	-1.20844	0.315935	0.316001	-0.353781	-0.079438	-0.990413	-0.254057	-0.730736	1.30998	-1.12573	-2.00899	-1.13329	-2.03561	-1.81545	-1.30337	-1.68864	-1.02779	-2.63639
D24	0.154892	0.0454337	1.36488	-0.862292	-0.879454	0.717365	0.185186	-1.02651	0.731106	0.370434	0.847638	0.895879	0.828805	-0.355205	-0.203982	-0.810997	0.142861	0.370402	0.933425	0.803566	-0.192583	-0.419406	-0.678025	-0.0243329	0.0996327	-0.142474	-1.96566	-0.844111	-1.10311	-0.948609	-2.15126	-1.52279	-1.95074	-2.12414	-2.19206	-1.7944	-1.34085	-2.31938	-0.642156	-1.36139	-1.10311	1.31789	0.612679	0.924284	-0.67416	-0.426996	1.37061	-0.218066	0.868765
D25	-0.674343	-0.670809	-0.774882	1.73138	0.387274	0.431887	0.816072	1.35799	0.230395	-0.949319	-0.843415	-1.92069	-0.943286	0.357416	-1.30465	-1.47365	-0.862704	-0.386036	-0.801124	-0.427464	-1.14625	1.251	1.68623	0.83672	1.26993	1.84674	-1.00946	0.0116771	-0.466808	-1.40084	-1.58648	-1.17758	-1.2626	-1.2522	-1.06893	-1.34825	-1.47596	-1.21053	-0.840172	0.24344	-0.466808	-1.47724	-1.00877	-1.66439	-2.08204	-1.44191	-0.445744	-1.84957	-1.21899
D26	0.243654	1.31296	1.99156	1.02707	1.37928	1.24408	2.27118	0.579907	0.860827	1.1778	0.963337	2.56293	1.62178	0.234958	0.95769	-0.118115	1.64679	1.18114	1.62577	2.01729	1.23396	0.409317	0.548057	0.206351	0.564603	0.761911	1.68717	0.00348089	0.542492	0.858678	1.11044	1.83935	-0.00574855	0.930099	0.379184	0.0198658	1.46447	0.293777	2.56166	-0.19254	0.542492	1.79047	-0.38439	1.60304	0.833888	1.12131	1.10042	0.880409	1.04197
D27	0.119344	-0.000971973	0.514052	0.593056	0.272773	0.729382	0.703813	0.754044	0.247653	-0.815814	2.10736	-2.22935	2.0915	2.03747	-0.856508	-0.270699	0.553449	-0.283253	-1.56801	-1.10879	-1.04286	0.687569	1.37949	-1.46089	-0.746018	0.829624	-0.26331	0.704908	-0.0938948	2.75979	1.06125	0.673784	1.24479	2.24066	0.41784	1.11339	0.827867	0.69833	0.231584	1.96403	-0.0938948	0.303796	0.538854	0.40425	0.17015	0.0448986	0.897567	0.525079	-0.846568
D28	-3.28883	-0.995765	-0.386278	-0.732134	-0.411804	0.989158	0.768844	-0.964576	0.609227	0.434306	0.860868	1.73318	1.14772	-1.16512	0.0115832	0.557222	1.74782	0.478333	0.265355	0.474806	0.656033	0.0543346	-0.257206	-0.40932	-0.240138	-0.0622413	0.611721	-0.343676	0.168475	0.700414	0.762953	1.46494	-0.681987	0.419023	0.073786	-0.492647	0.310624	0.16811	0.522022	-0.885644	0.168475	0.516772	0.714087	-0.0996611	-0.196726	-0.404775	0.696469	0.0516002	-0.527737
D29	-0.203141	0.214874	-1.22563	-1.46392	-3.09875	-0.891867	-1.18055	-2.372	-1.83098	-2.22074	-1.85793	-0.782079	-1.33327	-2.08667	-1.5921	-2.34226	-1.06842	-1.41195	-1.31081	-1.46014	-0.660848	0.609652	0.801724	-0.211842	0.253069	0.590037	-0.225599	-2.64815	0.511611	-2.56033	-0.637025	-1.65367	-1.74556	-1.52182	-1.55623	-1.55474	-0.78219	-1.93828	-1.18871	-1.13858	0.511611	-0.906831	0.529338	-1.83906	-2.51602	-2.2119	0.268254	-3.4402	-1.65567
D30	-2.86167	-0.630957	-0.471582	0.379985	-0.396919	-0.743126	0.14508	0.294135	0.574905	-0.676782	1.0162	-0.355215	0.413665	0.951645	0.100498	0.383689	-0.413587	-0.778532	-0.638489	-1.22789	-0.127776	-0.33141	0.143287	-0.970152	-0.56454	0.341878	-0.244086	0.27789	-0.129105	0.49653	0.119492	0.167783	0.093265	0.487576	0.435537	0.062733	0.252512	0.752778	-0.358463	0.819203	-0.129105	-1.40667	-0.187809	-1.05858	-0.927255	-0.780419	-0.150935	-0.24338	-1.15885
D31	0.761569	0.738866	1.53387	0.116543	0.753748	1.36999	1.41704	0.0483158	-0.350609	2.31851	1.00207	1.5848	0.972654	0.50577	0.319604	0.580753	0.999606	-0.186714	1.16289	0.437247	-0.168335	1.14321	0.660657	0.825114	1.22108	1.13123	0.506222	1.23007	0.553342	1.38347	1.07856	1.10953	-1.02248	0.341492	0.989131	-0.710162	0.894266	1.37501	-0.736872	-0.40021	0.553342	0.32689	0.284842	0.348834	-0.768493	-0.383195	-0.171314	-1.1557	0.328306
D32	0.681785	0.205749	-0.664933	-1.50046	-0.759391	-0.0759968	-0.620926	-0.677225	-1.40608	1.29902	-0.324307	-0.332886	-0.201406	-0.565527	-0.353116	0.536298	-0.0131226	-0.446125	0.279071	-0.16848	-0.57705	-1.09489	-0.460228	-1.06902	-0.722908	-0.537967	0.125868	0.0684764	-0.583822	-0.261124	-0.0402478	0.229278	0.84935	0.645182	-0.0213777	1.43779	0.900284	0.587724	-0.0557133	0.213439	-0.583822	-0.358468	-0.548546	0.836549	-0.383944	-0.373721	-1.04065	-0.151914	-0.139961
C1	1.71486	1.21931	0.712201	1.30141	0.81707	0.493644	1.23541	1.5697	-0.130764	-0.562147	-0.97349	-0.143657	-1.63857	-0.0642658	0.215022	-1.23764	-0.759467	0.195908	-0.238918	0.0646232	0.0865312	2.14397	1.04876	2.87224	2.69538	1.43672	0.0231207	-0.241203	-0.779317	0.0784681	0.724605	0.0668484	0.523406	-0.346045	1.07724	-0.210014	-0.213738	0.300428	0.128881	0.575656	-0.779317	0.138625	0.142561	-0.870425	-0.131036	-0.0526399	0.329726	-0.639446	-0.422152
C2	0.585498	0.295151	-0.825462	1.59311	1.23117	0.412999	1.17855	1.49855	0.711592	-0.257821	-0.281414	-0.275583	-0.18341	1.32453	0.93533	0.700443	0.112852	2.25621	0.474876	1.08214	0.640477	0.682031	0.582931	0.797244	0.436489	0.265314	-0.174688	0.575269	-0.439414	-0.344194	0.118104	0.0551735	0.494046	-0.282194	0.497373	0.792901	-0.386878	0.860762	0.772814	0.340741	-0.439414	-0.0736942	-0.807819	0.0334519	0.797757	1.90521	-2.20623	1.16655	0.502299
C3	-0.486203	-0.803147	-0.523484	1.05658	0.27911	0.737191	1.16428	0.63371	0.891461	-0.611263	0.0507025	-2.85423	-0.855799	1.45265	-1.98461	-1.03044	-4.96151	-0.678937	-1.31492	-2.19056	-1.95018	1.4044	1.22757	0.839588	0.895824	1.15868	-0.718345	1.1857	-1.01219	0.247461	-0.563302	-1.42064	-0.760682	-0.110602	-0.423769	-0.559191	-0.599816	-0.476666	-1.97052	1.43636	-1.01219	-1.67522	-0.850725	-1.33037	-0.959437	-1.49985	-1.33886	-0.87347	-1.10848
C4	-0.474333	-0.502796	0.337433	0.203392	0.921832	0.778282	0.760315	0.56132	1.34881	0.287019	0.394682	1.02417	0.443381	0.649268	1.2706	0.401986	0.727686	0.847478	1.03302	0.927374	1.31477	-2.03328	-1.61032	-1.39139	-1.94033	-1.67455	0.30687	1.62742	-0.285352	0.301571	-0.673563	0.224327	1.56804	0.623612	-0.182664	1.33984	0.279502	-0.371256	0.94236	1.59416	-0.285352	2.63211	1.88626	1.48492	1.67527	1.62807	2.04138	1.12272	1.26448
C5	-0.481243	-5.35744	-0.833111	0.939306	1.3102	-0.566569	0.33606	1.18823	0.966374	-0.10279	-0.425915	1.10939	0.517636	0.584319	1.52054	2.48028	1.36631	1.58102	-0.0454097	0.65915	1.85119	-0.814236	-1.33638	-0.010763	-1.05452	-2.12634	1.51726	0.879416	0.66282	-0.383645	1.18303	1.01934	1.81026	0.496452	1.69464	1.62582	-0.309303	0.923886	1.42766	1.49428	0.66282	1.53746	1.40764	1.68352	1.41177	1.64363	0.567668	1.70135	0.97219
C6	0.554472	0.917035	-0.362303	-0.99425	-1.1045	0.233387	-0.177237	-0.702876	0.0201054	-0.547888	-0.203588	-0.610419	0.55866	-0.288501	-0.167918	-0.265473	0.43195	-0.809376	-1.31951	-1.00225	0.392491	-0.693561	-0.447204	-0.650855	-0.356856	-0.139457	0.616951	-0.147457	-0.57849	0.00512479	0.024058	0.342262	0.562272	0.672553	-0.396346	0.554415	0.592197	-0.271365	0.0454645	0.210514	-0.57849	1.19168	0.254219	0.951159	0.393629	0.362872	0.359532	-0.375651	-0.139165
C7	-0.327846	-0.591967	-0.3362	0.118985	0.529621	-0.529382	-0.286727	0.116702	0.288753	-0.552072	-1.78412	-0.823082	0.0601643	-0.336323	0.520008	-0.0491894	-0.753714	0.0644861	0.609465	-0.142685	0.782907	-0.987489	-1.8022	-0.224153	-1.40557	-1.85755	0.707103	0.642919	-0.426027	-0.811884	-0.359366	0.90722	0.375943	-0.815017	1.188	-0.141728	0.421523	0.299941	-0.0616876	0.450371	-0.426027	0.0201335	-0.430614	0.20653	0.740116	-0.24554	-0.682565	0.480081	0.648003
C8	-2.86167	-0.155383	-0.588805	0.419511	0.24324	-0.914117	-0.118647	0.363813	1.08896	0.153193	1.52399	0.592163	1.28662	1.29633	0.681929	2.08091	1.99815	0.734198	-0.147351	-0.072585	1.42202	-1.34576	-1.13808	-1.85226	-1.51392	-0.673019	0.170316	0.876034	0.159135	1.00493	0.0454716	0.297223	0.708483	1.4291	0.283656	0.736956	0.726138	0.358729	0.546737	1.09383	0.159135	1.8892	1.87412	1.4755	0.969146	1.13428	1.78719	0.589554	-0.137295
C9	-0.0981306	0.622853	-0.677138	-1.457	-0.97637	-3.1945	-1.72972	-1.08243	0.956676	-0.326055	1.80566	-0.61819	1.07829	0.635711	-0.345872	0.171886	0.24451	0.439133	-0.0322688	0.345355	-0.226952	-1.43843	-0.860799	-1.30257	-1.38554	-0.314258	-0.686501	0.432152	-1.24548	0.331571	-0.336537	-1.2861	-1.38306	-0.858308	-1.29601	-1.26081	-1.33197	-1.47224	-0.0684334	-1.71563	-1.24548	0.688963	-0.129535	0.728224	0.448289	0.66309	0.0107264	0.780513	0.841761
C10	-2.82098	-0.933184	-0.660575	-0.461526	-0.207768	-0.0292668	-0.334387	-0.457007	0.927473	0.340248	-0.00186146	0.915995	-0.048664	1.46549	0.237471	1.29751	0.194302	0.0240405	0.190414	-0.254702	0.352435	0.355773	0.798387	-0.324852	-0.397932	-0.0177667	0.137813	0.888108	-0.773216	0.101706	0.713655	-0.516842	-0.179956	0.0894304	1.05068	-0.64269	0.327358	0.778845	0.316144	0.477762	-0.773216	0.456419	0.873547	0.242435	0.148099	0.772674	0.775291	0.0916192	0.0366146
C11	-0.554559	-0.955705	0.446923	-1.06051	-0.865114	-0.12977	-0.631689	-1.0498	0.483132	-0.265546	0.475698	1.022	-0.187836	-0.963891	0.827984	1.00936	0.386336	-0.390116	0.952142	0.553849	1.19428	-1.50822	-1.67581	-0.170151	-0.808473	-1.69014	-1.30471	0.187076	-1.35451	-1.11915	-1.0085	-1.14251	0.617111	-1.46502	-1.67587	0.0507261	-1.37235	-2.44212	-1.06824	0.894877	-1.35451	0.339054	-0.454703	0.110862	1.25538	0.725144	0.0326811	0.99565	0.804311
C12	0.315093	0.452444	-1.26305	-0.590249	-0.915919	-0.874215	-1.23073	-0.341364	0.33558	-1.23837	1.02415	-1.12308	-0.565974	0.873165	-1.60886	-2.01927	-0.318866	-1.35168	-0.731041	-2.16683	-1.07539	1.39332	1.24009	0.237439	0.30388	0.786426	0.290691	0.647811	0.85544	1.20343	0.631094	-0.787739	0.060303	0.536175	0.620734	-0.161691	1.46592	0.836444	-0.159401	0.199487	0.85544	-0.466877	0.402169	-0.792201	-1.35444	-0.656209	-0.17102	-1.45395	-0.409778
C13	1.85497	1.54229	0.159271	0.36465	0.896423	0.0931076	0.366491	0.823753	0.673754	-0.298758	0.744977	0.00287284	0.597962	0.940551	0.206831	0.583876	0.405729	-0.639166	0.335713	-0.310927	0.180051	0.998202	0.821589	1.26016	1.25959	1.06823	0.648035	1.48298	1.32673	1.64632	1.51926	1.08752	1.00985	1.71425	1.23674	1.01684	1.25909	1.68309	-0.401763	1.12096	1.32673	-0.0256631	-0.683738	-0.223061	0.179615	-0.08011	-0.872301	-0.150964	0.366986
C14	0.234591	0.998612	1.63822	1.50824	2.28688	1.05539	1.45023	1.36869	0.599121	0.911312	-0.105827	1.08732	0.513213	-0.101342	0.838579	-0.459192	1.16828	0.499053	0.147299	0.337193	0.392245	0.252252	0.328284	0.0187547	0.362462	0.438283	1.6067	0.183689	1.65084	0.163812	1.30139	2.06725	0.887228	1.67915	1.72928	0.85223	1.22634	1.43515	0.462508	-0.320279	1.65084	1.59166	0.904633	1.42331	1.41486	1.06939	1.63436	1.36853	1.56401
C15	0.267165	0.543378	0.160958	-0.209432	-0.214044	0.194224	-0.566547	0.00546526	0.595163	0.0588902	0.948774	0.0970331	0.191177	-0.312482	0.517058	-0.433017	-0.790909	-1.08465	-1.03381	-0.324681	0.874832	1.02724	1.45656	-0.51157	0.203799	0.709025	0.438687	1.57736	1.81724	1.09219	1.05432	0.171767	0.0413319	0.505258	0.284068	-0.433356	-0.315778	0.0728036	-0.240756	0.453528	1.81724	0.454001	0.411289	0.292911	1.14089	0.374869	0.71172	0.917044	0.0623064
C16	0.197365	-0.152045	-1.62401	-1.19656	-0.901181	-3.40224	-1.51631	-0.750046	-1.75044	-1.20719	-1.44789	-1.0162	-1.19785	-1.00657	-0.113787	-0.145362	-0.801131	-1.76143	-0.560699	-1.39248	-0.110272	0.0488812	-0.228141	0.18313	0.280251	-0.091748	1.20631	-0.759832	1.02238	-0.0154003	0.55202	0.367701	1.52482	0.830559	0.717771	1.49892	1.38392	0.535222	-0.00281708	1.45492	1.02238	-0.899958	-0.783997	-0.286441	0.271575	-0.684993	-0.875753	-0.0569032	0.0525474
C17	-0.203695	-0.252596	1.15483	1.04659	0.35862	0.0205726	-0.0554809	0.840021	-1.66685	-0.874313	-1.40532	-0.965032	-1.30798	0.0627066	0.276891	0.434551	-0.00667894	-1.12845	-1.2192	-0.950435	0.455709	-1.09012	-0.616127	-1.07932	-1.07469	-0.882252	-3.70378	-2.42917	-1.77227	-2.89412	-2.66487	-2.91437	-1.30966	-1.92489	-2.1224	-1.24189	-2.89524	-1.44503	-2.63696	-1.34968	-1.77227	-1.44659	-0.938841	-0.548608	0.316136	0.508008	-0.436491	0.447153	-0.947086
C18	-0.0392934	-0.878913	0.909945	1.09134	0.99786	0.672049	0.61461	0.490321	0.410144	0.893352	-1.08092	0.872546	-0.82675	-0.422867	1.38885	1.34163	0.0254633	1.88464	0.369435	1.28149	0.986653	-1.72006	-1.54739	-0.641738	-1.35657	-1.83205	0.605038	0.27933	0.407706	-0.557921	-0.254338	0.657988	1.99078	0.192027	0.969646	1.74739	-0.113318	0.418568	1.66587	1.40689	0.407706	1.79954	1.49553	1.98025	2.25264	3.36106	-0.0395805	2.24058	2.18399
C19	0.282157	0.105721	-0.0408931	0.354138	0.684618	0.365272	0.597615	0.575445	-0.229742	-0.0226784	-2.10061	-0.555393	-1.73705	-1.24827	0.124625	0.0701691	-0.949954	0.208029	0.424422	0.589965	0.00433536	0.348722	-0.39468	1.71444	0.937816	-0.184666	-0.623387	-2.93786	-1.16066	-2.35845	-1.53392	-0.649001	0.0994638	-1.80999	-0.480944	0.772421	-0.984147	0.143909	-0.094145	0.41662	-1.16066	-1.34655	-2.10935	-0.218849	-0.238078	-0.678964	-1.4608	0.0147772	0.04689
C20	-0.552504	-0.578553	-0.857824	-0.0818558	-0.664793	-0.519644	-1.09843	-0.623445	0.792387	-0.356795	1.66662	0.227551	0.241042	1.57203	1.00517	0.14339	-0.48773	0.803942	0.224691	0.633409	0.729475	-0.0563863	-0.335061	-0.0564285	-0.226714	-0.257684	-0.933813	0.618037	-0.476033	0.200565	-1.32249	-1.15947	-0.912532	-1.27694	-1.40522	-1.08595	-1.91418	-1.36998	0.1312	-0.537097	-0.476033	1.07505	1.00002	1.35493	1.07459	0.975846	0.378044	0.968765	0.689934
C21	1.02341	0.792879	0.0416991	0.130354	0.682627	0.380182	-0.226113	0.168474	0.697639	0.292555	-0.573101	-0.122179	0.175692	-0.885654	1.08672	0.961806	-0.290726	0.544965	-0.403924	0.282876	0.925433	-0.761132	-1.42142	0.377049	-0.480235	-1.49586	0.449523	-0.0090067	0.814497	0.0556412	0.49675	1.0238	1.93851	0.658825	0.800314	2.30155	0.419839	0.62715	1.10935	1.68927	0.814497	0.133229	0.0195207	-0.25688	0.984271	0.604931	0.160304	0.510355	-0.629431
VOL88	0.355531	0.5705	0.6225	2.09677	1.93554	0.962361	1.78718	1.98113	0.975041	-0.151734	0.505161	0.673138	-0.485905	0.510832	0.970665	0.516336	0.907132	1.27901	0.658849	1.31263	0.142287	2.17236	1.75054	1.72907	1.83884	1.50936	0.587412	0.794634	1.23129	1.04404	1.83076	1.09475	0.496161	0.780757	2.28322	0.344884	-0.0131766	2.16002	1.39124	1.00066	1.23129	-0.583132	-1.15242	1.18391	0.0345	0.611789	-1.85729	0.852554	0.741388
VOL98	-0.54881	-0.642019	-0.959786	-0.0704538	0.101599	-0.794877	-1.1696	0.284947	0.751696	-0.0371738	-0.556844	0.461825	0.120324	0.681372	0.803056	-1.38317	-0.338999	1.24318	0.961575	1.07634	1.16391	0.417976	0.703025	-0.163812	-0.0786737	-0.168724	-0.772062	1.00729	0.282034	-0.258576	-0.0552842	-0.275021	-0.662278	-1.14085	-0.540284	-1.25679	-0.934093	-0.990886	-0.70057	-0.584543	0.282034	0.309028	-0.372945	0.723359	0.658171	0.329829	-0.34042	0.291343	0.637504
VOL116	1.06841	0.474534	0.0631874	-0.137681	-0.290192	0.176935	-0.323013	0.31392	0.653993	0.338591	-0.391607	0.738614	-0.359586	0.264032	0.74084	1.65039	0.544805	0.868192	0.711442	0.939897	0.983963	0.293764	0.172618	0.887032	0.72911	0.250902	0.426851	-0.0359403	-0.265135	-0.921422	0.44355	-0.102664	0.933438	0.0294556	0.60298	1.07412	0.295435	0.845748	0.148826	1.07774	-0.265135	0.557376	-0.770857	0.221998	0.619233	0.920138	-0.614895	0.45517	0.465385
VOL140	0.579201	0.0841538	0.259591	1.18616	0.331934	-0.121015	-0.467197	1.60664	1.16454	0.140715	-0.690084	0.446562	-0.212483	0.548337	0.765728	-0.0729579	0.827053	-0.623634	0.172108	-0.0439422	1.34459	1.38273	1.10074	1.66656	1.49142	1.03159	0.395666	1.22191	0.577961	0.0568534	0.807518	0.350827	1.19508	0.81112	1.29249	1.05459	0.467845	1.45726	-0.425465	0.864002	0.577961	0.887812	0.743153	0.116375	0.491692	1.31856	-0.293317	-0.02406	0.917951
VOL175	0.186129	0.426392	-0.414071	-0.481651	0.147887	0.167295	-0.0836498	-0.286475	1.12544	-0.0451416	1.06761	0.614916	0.645366	0.781684	0.458578	-0.0397552	-0.386767	1.27701	1.31391	1.44408	0.796087	0.506272	0.103013	0.893562	1.03405	0.702501	-1.09752	0.358517	-0.289824	0.402317	0.274961	0.311949	-0.95098	-0.733558	-0.801179	-0.816459	-0.317676	-0.556367	0.415519	-1.88334	-0.289824	0.89514	-1.08348	1.18972	0.64523	-0.337202	-0.59942	1.18626	1.78268
VOL264	0.727214	0.108828	-0.0931882	1.17725	1.1428	0.710918	1.44417	1.49877	-0.895441	1.94199	0.214229	0.572663	0.330656	1.36979	1.10204	1.18803	-0.695975	1.04376	0.616201	0.758047	0.38788	-0.952097	-0.969744	0.422428	-0.470007	-1.43104	0.790155	0.827439	0.276018	0.422872	0.822418	1.25463	1.75107	1.14834	1.17859	1.89781	0.990181	1.42058	0.902109	0.749835	0.276018	0.854833	0.19915	1.10453	1.37193	1.48087	-0.547166	1.31876	1.40467
VOL299	0.563593	-0.0655053	-0.0147676	0.130437	0.937978	-0.231935	-0.0443035	0.747303	-1.36318	1.32738	-0.77297	1.08365	0.128461	-1.81729	1.03802	0.74122	0.440858	0.24197	0.517653	0.868744	0.543296	-0.958308	-1.31365	0.212206	-0.645356	-1.52982	-0.355111	-2.62635	-1.6905	-1.06773	-1.2012	-0.887237	-0.850688	-1.38675	-0.655648	-0.395779	-0.952257	-0.37466	-0.464315	-1.25171	-1.6905	-0.40819	-1.93255	-0.0684551	0.382495	-0.164984	-1.38307	0.791654	0.122506
VOL344	1.10308	1.32491	0.29521	-0.321333	0.735438	-0.144538	-0.376168	0.676276	-1.85525	-0.0720495	-0.352912	-0.358953	-1.12175	-0.390102	0.395	0.317802	0.0196212	-1.18331	0.679191	-0.257107	-0.462193	0.665548	0.382705	0.899911	1.03834	0.674887	-0.358894	0.00180813	-0.585351	0.139667	-0.22894	-0.41809	-0.0395719	-0.472944	0.112217	-0.0441538	0.327785	0.0338912	-1.03901	0.36883	-0.585351	-0.235811	-0.44972	-0.380763	0.298908	-0.0742262	-0.370534	0.44763	1.05192
VOL365	0.598155	0.333179	-0.231006	-0.0146453	0.361738	-0.140967	-0.0964664	-0.475942	-1.34824	1.63173	0.969131	0.392897	1.7407	1.58215	-0.26892	-0.778517	-0.0264249	0.651539	2.05921	0.503285	-0.935323	0.225686	-0.063546	0.484521	0.276978	0.216806	0.320115	0.342879	0.323811	1.23098	0.313622	1.16205	-0.10699	0.3061	0.259095	-0.0175494	1.34351	0.133536	-0.312309	0.0566534	0.323811	-0.0671979	-1.02159	0.34051	-0.0213638	0.0238482	-0.66946	0.277265	1.62016
VOL395	0.557801	-0.200173	0.508606	0.328227	0.84955	0.202459	0.0613533	0.544321	-1.38496	1.18929	-0.509838	0.533804	-1.02561	-0.901942	0.768701	0.728151	-1.01983	0.206991	1.23265	1.1901	-0.804814	-0.926942	-0.509045	-0.0514151	-0.545049	-1.23693	0.125853	0.220803	-0.214127	-0.106369	-0.112772	0.411896	0.371728	-0.221696	-0.0989639	0.450802	0.0396959	-0.303893	0.264874	-0.652185	-0.214127	-0.319649	-1.05357	1.85535	0.915008	0.777923	-0.80718	0.946389	0.9219
VOL509	1.00319	0.594901	-0.591694	0.633671	0.740636	0.062468	0.320838	0.457089	-0.805056	1.21056	0.37737	0.284606	0.117384	0.802869	1.0523	2.20865	0.390719	0.979618	0.255044	1.52048	-0.212594	-0.873012	-1.00561	-0.204827	-0.102882	-0.465074	-0.104835	0.635034	-0.806483	0.067943	-0.310216	-0.181257	0.176813	0.0853328	0.499075	0.459421	-0.53795	0.519208	1.42797	-0.648812	-0.806483	-0.291147	-1.9744	0.379103	0.342379	-0.277792	-0.809103	0.675118	0.047803
VOL563	1.35951	1.829	0.65774	0.373281	1.07781	0.742802	0.540858	1.30406	-1.53574	1.25661	-0.613848	0.694283	-0.278447	-0.39919	1.03831	0.154516	0.356199	0.22959	1.86724	1.732	-0.470351	0.411162	-0.360535	1.19903	0.715518	-0.161819	0.439412	-0.723345	-0.457948	0.00386578	0.476398	0.0955293	0.35577	-0.0391914	0.703309	1.25445	1.28123	1.6793	2.16116	-0.341653	-0.457948	0.0695837	-1.54883	0.675764	-0.132394	0.470705	-0.481491	0.142607	1.00031
VOL588	0.0225835	0.26745	3.66344	1.41671	0.566733	-3.17563	-1.38911	-1.29468	-3.52546	-4.28669	-2.05171	-1.11182	-1.88716	-1.73651	-0.534536	-0.902589	-1.3796	-0.578831	1.18568	0.622929	-1.63424	-1.13474	-1.66015	-0.0966419	-1.24505	-1.59525	-0.379049	-2.62635	-2.02179	-1.53556	-1.50644	-1.28137	0.141274	-1.17449	-0.888149	0.546529	0.608683	-0.819969	0.117379	-0.441762	-2.02179	-0.99371	-1.98269	0.0981409	0.286909	1.03724	-2.6155	0.223579	1.98642
VOL594	0.734217	0.180743	-0.769771	-0.5194	-0.43048	0.0668322	-0.517677	-0.509226	-1.53779	1.28173	-0.936226	-0.165987	-0.750349	-1.29463	0.490179	-0.620989	-0.752389	-1.90151	0.567571	-0.492836	-0.481198	-1.20134	-1.84205	0.448889	-0.066995	-1.02133	-0.375933	-0.0157417	-1.60113	0.00862755	-0.933294	-0.636061	-0.906725	-0.578458	-0.623584	-0.686322	-0.758258	-0.591492	-1.67768	-0.18119	-1.60113	0.0502398	-0.0707332	0.0387039	0.0404569	0.580186	-0.158859	0.108084	0.862265
VOL597	0.131443	-0.184336	0.634342	1.1032	1.73972	1.46809	2.15051	1.86171	-1.17572	2.07457	0.0454885	0.86039	0.151886	-0.77788	1.00113	0.91672	-0.0367706	1.98689	0.912682	1.22867	-0.478853	-0.690917	-0.293066	-0.449459	-0.582621	-0.246708	0.176498	0.282828	-0.428913	-0.260071	0.0188345	-0.203633	1.21662	0.746656	0.167779	1.59557	0.591145	0.518653	1.41207	0.905774	-0.428913	0.320373	-0.61598	0.763125	0.643463	0.451975	-0.782229	0.679799	0.865863
[truncated: 137 more columns]

## Sheet: S2
lipid	model coefficient
CE 19:1	0.069
DAG 36:4	-0.138
LPE 18:2	-0.135
PC-O 32:0	0.034
PC-O 34:3	-0.187
PC-O 34:1	0.442
PC-O 36:4	-0.551
PC-O 40:5	0.038
PC 32:2	-0.53
PC 33:1	0.138
PC 36:2	-0.348
PE-P 38:6	-0.617
PE 36:1	0.223
PI 38:4	0.244
intercept	0

## Sheet: S3
volunteer	age	sex	BMI	HADS-A	HADS-D	Anxiety severity	Depression severity	model prediction score	antidepressant use, severe HADS-D scores
VOL1	30	m	25.2	3	3	no	no	0.0274992
VOL2	30	f	26.4	13	7	moderate	no	0.179865
VOL3	33	f	27.9	3	6	no	no	0.369331
VOL4	30	f	23.2	9	3	mild	no	0.230445
VOL5	25	f	27.8	13	10	moderate	mild	0.263668
VOL6	32	f	31.2	5	3	no	no	0.0853463
VOL7	34	f	19.3	6	2	no	no	0.168163
VOL8	23	f	22.3	10	8	mild	mild	0.0717285
VOL9	28	f	25.2	7	6	no	no	0.174267
VOL10	28	f	23.8	1	2	no	no	0.040712
VOL11	31	f	23.2	1	1	no	no	0.0598165
VOL12	28	f	19.1	2	6	no	no	0.0602262
VOL13	26	m	23.9	5	5	no	no	0.00988279
VOL14	28	m	25.2	7	1	no	no	0.0493545
VOL15	25	f	20.8	5	4	no	no	0.0463555
VOL16	24	m	24.5	9	8	mild	mild	0.164662
VOL17	34	m	24.2	2	6	no	no	0.147013
VOL18	22	m	22.3	2	1	no	no	0.186422
VOL19	31	f	21.5	9	3	mild	no	0.0660664
VOL20	23	f	25.1	4	0	no	no	0.104821
VOL21	56	f	33.2	4	0	no	no	0.0632523
VOL22	24	f	17.7	10	9	mild	mild	0.0245889
VOL23	19	f	20.8	6	2	no	no	0.0436832
VOL24	30	f	16.8	6	2	no	no	0.11845
VOL25	38	m	25.2	1	1	no	no	0.0791467
VOL26	25	m	23.6	4	2	no	no	0.39137
VOL27	30	m	23.3	2	2	no	no	0.0905531
VOL28	37	m	27.1	9	1	mild	no	0.038079
VOL29	28	f	18.4	5	3	no	no	0.125206
VOL30	39	m	26.1	1	3	no	no	0.200159
VOL31	32	f	19.4	6	3	no	no	0.121325
VOL32	35	m	26.2	8	7	mild	no	0.129285
VOL33	33	f	21.8	7	4	no	no	0.286804
VOL34	25	f	22.5	8	6	mild	no	0.0137307
VOL35	28	m	22.6	4	6	no	no	0.210296
VOL36	31	m	25.5	8	2	mild	no	0.0230991
VOL37	33	m	23.5	3	2	no	no	0.12894
VOL38	27	m	27.8	3	2	no	no	0.0948805
VOL39	30	m	19.4	5	2	no	no	0.139022
VOL40	31	m	25.7	7	4	no	no	0.126179
VOL41	27	f	25.4	9	12	mild	moderate	0.199764
VOL42	27	f	19.1	6	1	no	no	0.107949
VOL43	29	m	25.9	2	4	no	no	0.225242
VOL44	31	m	21.6	4	1	no	no	0.0314236
VOL45	22	m	29	9	3	mild	no	0.0990876
VOL46	46	m	35.5	0	6	no	no	0.241143
VOL47	21	f	20.2	1	6	no	no	0.216936
VOL48	28	f	26.2	13	6	moderate	no	0.125165
VOL49	23	m	25.7	8	5	mild	no	0.199022
VOL50	35	f	30	9	7	mild	no	0.0546575
VOL51	22	f	20.8	10	8	mild	mild	0.461799
VOL52	36	f	21.5	2	8	no	mild	0.141902
VOL53	31	m	23.9	1	6	no	no	0.138788
VOL54	36	f	22.1	0	3	no	no	0.0502471
VOL55	31	m	24.1	11	6	moderate	no	0.0150972
VOL56	25	m	26.5	3	1	no	no	0.153738
VOL57	22	f	16.2	6	2	no	no	0.0128401
VOL58	38	m	23.4	3	1	no	no	0.0635375
VOL59	35	m	23.6	5	4	no	no	0.154193
VOL60	44	f	23.9	7	8	no	mild	0.0466794
VOL61	32	f	19	6	5	no	no	0.0276417
VOL62	30	f	22.3	7	0	no	no	0.0691517
VOL63	35	f	21.5	10	11	mild	moderate	0.318061
VOL64	34	m	28.4	8	7	mild	no	0.115033
VOL65	25	m	23.6	5	6	no	no	0.186287
VOL66	21	f	21.2	2	1	no	no	0.0767719
VOL67	30	m	24.3	5	1	no	no	0.245722
VOL68	23	m	26.2	7	7	no	no	0.186075
VOL69	34	m	26	6	4	no	no	0.15544
VOL70	23	f	17.9	10	6	mild	no	0.272222
VOL71	30	f	22.2	5	4	no	no	0.0994324
VOL72	31	m	23.1	3	2	no	no	0.0422172
VOL73	32	m	26.3	3	0	no	no	0.0202982
VOL74	27	m	19.4	11	9	moderate	mild	0.23608
VOL75	26	f	19.1	6	7	no	no	0.319809
VOL76	62	f	33.4	5	10	no	mild	0.064613
VOL77	24	m	20.5	2	1	no	no	0.115764
VOL78	22	m	18.5	5	8	no	mild	0.327368
VOL79	68	m	27.8	9	12	mild	moderate	0.173177
VOL80	25	f	22.7	4	13	no	moderate	0.0566805
VOL81	25	f	18	9	4	mild	no	0.251618
VOL82	39	f	21.2	5	7	no	no	0.543179
VOL83	27	f	21.4	0	2	no	no	0.438124
VOL84	29	m	28.9	5	1	no	no	0.138215
VOL85	44	f	19	5	3	no	no	0.275506
VOL86	23	m	22.4	1	3	no	no	0.0174448
VOL87	27	f	19.2	8	8	mild	mild	0.0187655
VOL88	53	f	26.1	6	7	no	no	used in model training
VOL89	22	m	20.5	2	5	no	no	0.242672
VOL90	24	m	24.2	4	5	no	no	0.00546441
VOL91	30	m	22.5	7	2	no	no	0.106461
VOL92	44	m	28.4	0	0	no	no	0.182737
VOL93	34	m	25.9	10	7	mild	no	0.0820499
VOL94	37	f	24.9	8	1	mild	no	0.177245
VOL95	33	f	20.2	6	2	no	no	0.038012
VOL96	40	f	20.3	4	3	no	no	0.0515757
VOL97	26	f	20.9	13	6	moderate	no	0.0511391
VOL98	52	f	23.2	2	2	no	no	used in model training
VOL99	18	f	18.5	14	11	moderate	moderate	0.0441705
VOL100	26	f	17.4	14	6	moderate	no	0.346299
VOL101	21	f	15.9	12	14	moderate	moderate	0.578529
VOL102	22	f	17.9	14	9	moderate	mild	0.441259
VOL103	29	m	23.1	4	6	no	no	0.0782525
VOL104	35	f	23.9	8	7	mild	no	0.0330573
VOL105	22	m	27.2	8	2	mild	no	0.0615366
VOL106	21	m	21.7	5	2	no	no	0.509153
VOL107	21	f	23.2	16	4	severe	no	0.0286497
VOL108	26	m	22.7	5	6	no	no	0.0105419
VOL109	38	f	18.8	4	7	no	no	0.0528739
VOL110	23	f	22	2	2	no	no	0.0802023
VOL111	18	f	17.8	10	2	mild	no	0.0879815
VOL112	44	m	24.5	0	1	no	no	0.033439
VOL113	30	f	30.5	2	4	no	no	0.0371332
VOL114	25	f	17.6	8	4	mild	no	0.035449
VOL115	28	m	27.7	7	3	no	no	0.244086
VOL116	32	m	27.2	3	5	no	no	used in model training
VOL117	19	f	17.9	10	7	mild	no	0.0708184
VOL118	24	f	16.3	8	9	mild	mild	0.0691378
VOL119	24	f	21.8	6	3	no	no	0.137856
VOL120	24	f	28.5	6	0	no	no	0.152528
VOL121	22	f	19.9	5	6	no	no	0.133445
VOL122	22	f	20.1	8	11	mild	moderate	0.0523026
VOL123	21	f	21	8	3	mild	no	0.0671891
VOL124	24	m	31.2	7	6	no	no	0.0663871
VOL125	41	f	20.2	6	4	no	no	0.0542475
VOL126	20	f	24	21	15	severe	severe	0.317936	no information
VOL127	49	f	27.3	4	0	no	no	0.101552
VOL128	29	f	21.8	9	6	mild	no	0.102015
VOL129	41	m	23.3	2	5	no	no	0.0607274
VOL130	21	f	27.7	7	3	no	no	0.171407
VOL131	21	f	19.6	5	2	no	no	0.105385
VOL132	33	m	24.7	2	14	no	moderate	0.0622689
VOL133	41	m	26.3	11	9	moderate	mild	0.0271867
VOL134	27	f	28.3	3	1	no	no	0.0391274
VOL135	61	f	23.7	8	5	mild	no	0.133462
VOL136	23	f	20.7	3	10	no	mild	0.0955937
VOL137	43	m	23	2	4	no	no	0.24892
VOL138	20	f	21.6	9	4	mild	no	0.142543
VOL139	31	m	21.7	1	2	no	no	0.0676253
VOL140	36	m	28.4	3	4	no	no	used in model training
VOL141	46	m	20.3	10	6	mild	no	0.309854
VOL142	32	f	22	4	3	no	no	0.150846
VOL143	41	f	23.6	11	13	moderate	moderate	0.214838
VOL144	23	f	22.9	8	9	mild	mild	0.45636
VOL145	22	f	29.1	6	4	no	no	0.0635975
VOL146	41	f	19.6	0	1	no	no	0.0587152
VOL147	26	m	32.3	1	1	no	no	0.0320986
VOL148	25	f	21.6	12	6	moderate	no	0.22887
VOL149	58	f	24.9	5	3	no	no	0.876298
VOL150	44	f	22.5	14	7	moderate	no	0.362243
VOL151	23	f	19.9	7	5	no	no	0.0894823
VOL152	21	f	18.1	9	3	mild	no	0.268558
VOL153	55	f	25.7	4	2	no	no	0.321645
VOL154	27	f	23.9	11	11	moderate	moderate	0.0300897
VOL155	30	m	22.5	0	1	no	no	0.143172
VOL156	31	f	17	5	0	no	no	0.048854
VOL157	32	f	20.7	1	3	no	no	0.137773
VOL158	39	f	23.1	5	3	no	no	0.0250479
VOL159	22	f	17	10	3	mild	no	0.0646207
VOL160	20	f	19.8	8	3	mild	no	0.107283
VOL161	19	f	20.7	10	12	mild	moderate	0.0925789
VOL162	37	m	25.4	4	7	no	no	0.0946141
VOL163	21	f	21	5	3	no	no	0.303956
VOL164	20	f	19.1	4	5	no	no	0.106768
VOL165	30	m	22.3	2	2	no	no	0.11871
VOL166	25	f	28.6	9	12	mild	moderate	0.124851
VOL167	23	f	20.8	9	2	mild	no	0.0636498
VOL168	32	f	18.8	12	7	moderate	no	0.300463
VOL169	20	f	17.4	2	4	no	no	0.209249
VOL170	42	f	26.1	1	1	no	no	0.193471
VOL171	26	f	20.2	13	3	moderate	no	0.0354573
VOL172	23	f	22.9	6	3	no	no	0.09673
VOL173	33	f	19.8	4	3	no	no	0.0131238
VOL174	34	m	26.6	2	3	no	no	0.181858
VOL175	24	f	19.5	7	3	no	no	used in model training
VOL176	21	f	21.8	2	2	no	no	0.0660175
VOL177	27	f	31	16	13	severe	moderate	0.031951
VOL178	38	f	23.5	0	0	no	no	0.072853
VOL179	63	m	19.9	0	5	no	no	0.102879
VOL180	43	m	26.9	1	8	no	mild	0.0700938
VOL181	58	m	22.4	1	3	no	no	0.0120731
VOL182	36	f	38.6	1	1	no	no	0.230461
VOL183	35	m	46.1	1	7	no	no	0.00669953
VOL184	22	f	27.7	9	5	mild	no	0.338476
VOL185	62	f	26.6	1	3	no	no	0.0811774
VOL186	55	f	27.8	0	4	no	no	0.392522
VOL187	57	f	26.7	3	1	no	no	0.222209
VOL188	46	f	25.8	1	0	no	no	0.00369659
VOL189	55	f	27.1	6	4	no	no	0.0209018
VOL190	38	f	22.3	0	5	no	no	0.0763593
VOL191	42	f	20.2	5	0	no	no	0.0326738
VOL192	43	f	28	0	0	no	no	0.169684
VOL193	34	f	18.2	0	2	no	no	0.0798897
VOL194	34	f	30.5	1	2	no	no	0.0717975
VOL195	45	f	21.1	0	1	no	no	0.0336162
VOL196	70	f	35.6	3	4	no	no	0.222394
VOL197	61	m	26.9	0	0	no	no	0.257669
VOL198	47	f	33.8	1	0	no	no	0.158327
VOL199	45	f	29.4	8	3	mild	no	0.0715964
VOL200	56	m	25.2	1	5	no	no	0.460867
VOL201	42	m	21.7	0	2	no	no	0.0832285
VOL202	49	m	23.1	1	2	no	no	0.27936
VOL203	54	m	27.6	2	4	no	no	0.0383557
VOL204	53	f	24.4	2	1	no	no	0.0412949
VOL205	50	f	30.4	1	2	no	no	0.357931
VOL206	27	f	41.1	12	5	moderate	no	0.103152
VOL207	37	f	24.3	6	6	no	no	0.0895471
VOL208	35	f	25.7	12	6	moderate	no	0.300029
VOL209	42	f	27.9	4	8	no	mild	0.0289406
VOL210	32	f	22	9	3	mild	no	0.104299
VOL211	20	f	21.5	11	5	moderate	no	0.0384729
VOL212	20	m	20.9	4	0	no	no	0.238429
VOL213	23	f	24.2	8	11	mild	moderate	0.0602041
VOL214	21	f	25.7	11	9	moderate	mild	0.0681608
VOL215	23	m	23.1	5	6	no	no	0.0728084
VOL216	45	m	31.5	13	13	moderate	moderate	0.247136
VOL217	28	f	20.7	4	6	no	no	0.128854
VOL218	25	f	20.2	1	4	no	no	0.204517
VOL219	21	f	20.8	2	1	no	no	0.191781
VOL220	31	f	24.9	2	4	no	no	0.121479
VOL221	22	f	24.2	12	2	moderate	no	0.089695
VOL222	24	f	23.3	4	3	no	no	0.0440989
VOL223	29	f	24.6	4	2	no	no	0.137786
VOL224	46	m	24.7	11	8	moderate	mild	0.255316
VOL225	34	f	20.7	3	6	no	no	0.361182
VOL226	36	f	17.6	15	8	severe	mild	0.472868
VOL227	33	m	24.7	0	3	no	no	0.312255
VOL228	28	f	23.5	5	1	no	no	0.259103
VOL229	32	f	20.2	6	7	no	no	0.05886
VOL230	23	f	35	14	5	moderate	no	0.330574
VOL231	18	f	28.4	9	9	mild	mild	0.554207
VOL232	23	m	27.8	13	5	moderate	no	0.0479502
VOL233	22	f	19.2	12	8	moderate	mild	0.071109
VOL234	37	f	22.2	8	2	mild	no	0.0132893
VOL235	21	f	19	3	3	no	no	0.0973362
VOL236	42	f	28.3	6	11	no	moderate	0.0478357
VOL237	22	f	21.6	13	4	moderate	no	0.0502018
VOL238	51	m	22.9	7	13	no	moderate	0.341707
VOL239	21	f	20	2	3	no	no	0.257022
VOL240	28	f	20.1	8	3	mild	no	0.0273896
VOL241	21	m	23.2	10	11	mild	moderate	0.334664
VOL242	26	f	19.9	1	7	no	no	0.0963483
VOL243	21	m	25.1	7	9	no	mild	0.113307
VOL244	18	f	24.8	7	5	no	no	0.169295
VOL245	18	f	22	10	8	mild	mild	0.0944394
VOL246	51	f	27.7	3	1	no	no	0.0898291
VOL247	23	f	19.6	12	5	moderate	no	0.0290456
VOL248	26	f	21.1	10	3	mild	no	0.0187962
VOL249	21	m	34.1	3	4	no	no	0.472485
VOL250	23	f	27.3	6	11	no	moderate	0.148468
VOL251	23	f	30.2	12	5	moderate	no	0.057309
VOL252	46	f	26.4	4	0	no	no	0.349598
VOL253	21	f	20.9	3	3	no	no	0.357963
VOL254	18	f	15.9	17	9	severe	mild	0.709797
VOL255	21	m	27.5	1	0	no	no	0.0774535
VOL256	31	f	25.2	2	0	no	no	0.283856
VOL257	27	f	31	5	6	no	no	0.207615
VOL258	28	f	23.4	2	3	no	no	0.280553
VOL259	38	m	23.8	2	3	no	no	0.443988
VOL260	20	f	19	4	2	no	no	0.089945
VOL261	22	m	20	10	1	mild	no	0.186531
VOL262	22	f	19	11	3	moderate	no	0.126894
VOL263	26	f	21.8	6	3	no	no	0.315548
VOL264	37	f	22.4	2	3	no	no	used in model training
VOL265	26	f	20.2	9	9	mild	mild	0.134163
VOL266	34	f	22.2	12	7	moderate	no	0.0437037
VOL267	34	m	21.6	10	11	mild	moderate	0.187796
VOL268	30	f	19.1	5	2	no	no	0.0304728
VOL269	43	m	24.5	4	2	no	no	0.0942868
VOL270	40	f	17.6	9	4	mild	no	0.173926
VOL271	35	f	21.2	5	4	no	no	0.238001
VOL272	31	m	19.8	8	5	mild	no	0.011245
VOL273	26	f	19.8	15	8	severe	mild	0.124189
VOL274	36	f	19.6	9	3	mild	no	0.0572006
VOL275	36	f	20.3	8	5	mild	no	0.116941
VOL276	25	f	21.8	2	2	no	no	0.125482
VOL277	35	f	21.5	2	8	no	mild	0.278837
VOL278	19	f	20	6	4	no	no	0.144088
VOL279	21	f	19.4	5	4	no	no	0.232109
VOL280	25	f	32	5	3	no	no	0.412447
VOL281	24	f	22	2	0	no	no	0.206865
VOL282	26	f	18.4	7	2	no	no	0.0384833
VOL283	21	f	26.4	9	1	mild	no	0.192437
VOL284	54	f	19.5	18	17	severe	severe	0.14861	no
VOL285	21	f	23.6	5	8	no	mild	0.0649989
VOL286	56	f	35.3	6	6	no	no	0.0588554
VOL287	29	f	21.5	13	5	moderate	no	0.133517
VOL288	30	f	23.1	10	8	mild	mild	0.136572
VOL289	47	f	21.5	3	3	no	no	0.212475
VOL290	20	f	18.8	12	15	moderate	severe	0.330689	yes
VOL291	23	f	21.5	5	1	no	no	0.159012
VOL292	35	m	26.2	6	3	no	no	0.782001
VOL293	36	m	24.5	0	4	no	no	0.00522348
VOL294	20	f	28.6	3	8	no	mild	0.0770329
VOL295	20	f	22.8	18	11	severe	moderate	0.346673
VOL296	19	f	33.7	9	15	mild	severe	0.50202	no information
VOL297	22	f	19.4	8	3	mild	no	0.284361
VOL298	29	m	24.8	20	5	severe	no	0.139644
VOL299	32	f	26	6	2	no	no	used in model training
VOL300	32	f	24.2	6	3	no	no	0.272367
VOL301	36	m	24.7	4	4	no	no	0.009255
VOL302	18	f	21.8	0	0	no	no	0.134304
VOL303	41	f	19.7	2	8	no	mild	0.131946
VOL304	32	f	18.9	5	2	no	no	0.350298
VOL305	24	f	23.4	9	3	mild	no	0.00919919
VOL306	23	m	26.7	3	8	no	mild	0.0345307
VOL307	31	f	19.8	5	8	no	mild	0.172879
VOL308	27	m	24.8	6	1	no	no	0.471522
VOL309	25	f	22.9	13	4	moderate	no	0.104794
VOL310	33	m	26.1	4	2	no	no	0.0390371
VOL311	30	f	23.4	4	1	no	no	0.202622
VOL312	62	f	23.6	1	3	no	no	0.232218
VOL313	18	f	18.5	5	6	no	no	0.170567
VOL314	25	m	26.4	4	0	no	no	0.176789
VOL315	33	m	23.2	7	12	no	moderate	0.0764387
VOL316	37	f	20.5	1	3	no	no	0.121165
VOL317	47	f	30.9	6	0	no	no	0.0994202
VOL318	25	f	18.8	4	3	no	no	0.532669
VOL319	32	f	17.8	13	11	moderate	moderate	0.82355
VOL320	18	m	19.2	7	11	no	moderate	0.343374
VOL321	21	f	25.4	12	5	moderate	no	0.120734
VOL322	35	m	27.9	1	3	no	no	0.133869
VOL323	20	f	23.5	9	4	mild	no	0.111308
VOL324	24	f	18	4	2	no	no	0.0652659
VOL325	19	f	19.1	3	2	no	no	0.0982197
VOL326	18	f	21.5	0	0	no	no	0.293968
VOL327	31	f	20.5	4	4	no	no	0.110483
VOL328	18	f	18.6	11	6	moderate	no	0.331356
VOL329	19	f	18.3	5	6	no	no	0.200902
VOL330	28	f	24.9	9	7	mild	no	0.319882
VOL331	23	f	24.8	6	4	no	no	0.187309
VOL332	27	f	24.5	6	5	no	no	0.0698552
VOL333	25	m	25.2	2	0	no	no	0.458282
VOL334	24	f	20.3	2	1	no	no	0.0607277
VOL335	23	f	20.1	4	2	no	no	0.477106
VOL336	27	f	25.4	7	3	no	no	0.100578
VOL337	32	f	18.4	3	5	no	no	0.0178808
VOL338	24	m	33	14	12	moderate	moderate	0.451536
VOL339	20	f	21.5	9	3	mild	no	0.141026
VOL340	21	f	17.6	3	3	no	no	0.0511834
VOL341	26	f	19.4	4	5	no	no	0.301567
VOL342	20	f	20.8	6	3	no	no	0.673148
VOL343	32	f	35.9	2	2	no	no	0.012471
VOL344	21	f	19.5	4	3	no	no	used in model training
VOL345	21	f	17.3	8	12	mild	moderate	0.042714
VOL346	33	m	24	7	2	no	no	0.0457983
VOL347	22	f	19.7	5	2	no	no	0.0527443
VOL348	38	m	27.7	4	1	no	no	0.0568435
VOL349	42	f	30.8	2	2	no	no	0.101281
VOL350	27	f	21.2	5	4	no	no	0.0520701
VOL351	28	f	18.3	3	1	no	no	0.213616
VOL352	35	m	26.9	8	5	mild	no	0.247595
VOL353	21	f	19.2	5	6	no	no	0.37271
VOL354	23	f	20.6	9	6	mild	no	0.30114
VOL355	24	f	16.5	2	5	no	no	0.145601
VOL356	34	f	18.8	3	4	no	no	0.165733
VOL357	25	f	18.1	0	0	no	no	0.00736789
VOL358	20	f	26.1	8	7	mild	no	0.178616
VOL359	22	f	21.7	3	0	no	no	0.64935
VOL360	21	f	25.1	9	9	mild	mild	0.240639
VOL361	18	f	23.1	16	10	severe	mild	0.0746005
VOL362	18	f	18	3	8	no	mild	0.722157
VOL363	41	f	20.9	1	1	no	no	0.306897
VOL364	20	f	20.8	13	2	moderate	no	0.151243
VOL365	25	f	18.4	2	2	no	no	used in model training
VOL366	29	f	29.4	16	18	severe	severe	0.586727	yes
VOL367	18	f	18.8	11	4	moderate	no	0.257975
VOL368	45	f	24.1	3	1	no	no	0.135083
VOL369	39	f	24.9	3	10	no	mild	0.042911
VOL370	30	f	29.7	3	6	no	no	0.295331
VOL371	21	f	21.3	11	2	moderate	no	0.108282
VOL372	21	f	20.8	8	8	mild	mild	0.201745
VOL373	29	m	21.5	7	1	no	no	0.262463
VOL374	34	f	21.8	8	1	mild	no	0.171607
VOL375	39	m	23.1	10	8	mild	mild	0.352682
VOL376	30	f	21.7	6	1	no	no	0.138218
VOL377	27	m	24.7	7	4	no	no	0.0138826
VOL378	20	f	17.7	8	10	mild	mild	0.202522
VOL379	20	m	31.8	2	0	no	no	0.425159
VOL380	23	f	18.3	10	5	mild	no	0.282533
VOL381	28	f	21.7	4	3	no	no	0.340946
VOL382	27	f	18.8	13	13	moderate	moderate	0.306471
VOL383	24	f	20.1	5	3	no	no	0.245115
VOL384	41	f	20.7	3	5	no	no	0.279237
VOL385	23	f	21.6	9	7	mild	no	0.19458
VOL386	31	f	20.6	5	6	no	no	0.0617047
VOL387	21	f	18.1	7	8	no	mild	0.502058
VOL388	19	m	19.3	11	10	moderate	mild	0.20305
VOL389	21	f	30.9	8	3	mild	no	0.216342
VOL390	32	m	27.8	4	6	no	no	0.0264472
VOL391	51	f	27.3	6	3	no	no	0.0999677
VOL392	20	f	20.7	15	12	severe	moderate	0.339517
VOL393	25	f	28.2	11	10	moderate	mild	0.0713319
VOL394	25	m	24.1	1	9	no	mild	0.110704
VOL395	29	f	26.6	5	2	no	no	used in model training
VOL396	25	m	20.4	4	5	no	no	0.171853
VOL397	26	f	21	6	0	no	no	0.306213
VOL398	22	f	20	11	8	moderate	mild	0.452694
VOL399	18	f	20.1	7	10	no	mild	0.184579
VOL400	20	f	20.2	15	4	severe	no	0.219015
VOL401	20	f	18.2	8	6	mild	no	0.04834
VOL402	30	f	37	2	4	no	no	0.364041
VOL403	41	f	27	2	0	no	no	0.216044
VOL404	23	m	26.3	10	6	mild	no	0.233604
VOL405	31	m	24.9	4	5	no	no	0.0961188
VOL406	38	m	26.3	3	1	no	no	0.114962
VOL407	24	f	19	19	19	severe	severe	0.477006	no
VOL408	28	f	17.6	14	7	moderate	no	0.173908
VOL409	26	f	26.2	15	7	severe	no	0.0935647
VOL410	28	f	20.7	7	10	no	mild	0.077606
VOL411	39	f	18.4	12	5	moderate	no	0.192321
VOL412	24	f	19.4	9	5	mild	no	0.0620227
VOL413	39	m	22.5	6	5	no	no	0.0395678
VOL414	25	f	22.1	4	2	no	no	0.0687509
VOL415	35	f	34.4	2	1	no	no	0.244199
VOL416	24	f	22.6	9	10	mild	mild	0.00576077
VOL417	38	f	20.9	1	2	no	no	0.181093
VOL418	25	f	21.3	11	2	moderate	no	0.453891
VOL419	21	m	20.8	16	5	severe	no	0.0835265
VOL420	23	f	20.2	11	3	moderate	no	0.398213
VOL421	23	f	22.1	13	9	moderate	mild	0.228205
VOL422	23	f	21.1	6	2	no	no	0.0249407
VOL423	30	f	17.1	2	0	no	no	0.171327
VOL424	36	f	22.6	18	7	severe	no	0.0122656
VOL425	24	f	21.3	6	4	no	no	0.204007
VOL426	39	f	21.1	10	4	mild	no	0.0920128
VOL427	26	m	21.8	2	2	no	no	0.222552
VOL428	23	f	28.1	6	4	no	no	0.5726
VOL429	26	f	26	5	3	no	no	0.151462
VOL430	38	f	25.3	0	1	no	no	0.624028
VOL431	37	m	24.2	3	2	no	no	0.00208254
VOL432	38	f	25.7	6	2	no	no	0.239418
VOL433	25	f	20.8	4	4	no	no	0.0592226
VOL434	29	m	31.4	2	6	no	no	0.139915
VOL435	39	f	20.1	6	4	no	no	0.34775
VOL436	41	m	33.1	7	5	no	no	0.31847
VOL437	65	f	25.3	3	1	no	no	0.113996
VOL438	58	f	25.7	5	4	no	no	0.222109
VOL439	23	f	19.7	4	0	no	no	0.571019
VOL440	25	m	31.7	3	1	no	no	0.75569
VOL441	38	f	29.8	8	2	mild	no	0.103073
VOL442	23	f	19.5	4	2	no	no	0.207173
VOL443	38	f	24	6	3	no	no	0.221351
VOL444	32	f	47.2	14	7	moderate	no	0.610957
VOL445	31	m	32.1	9	4	mild	no	0.198271
VOL446	26	f	22.2	10	1	mild	no	0.0684874
VOL447	27	m	32.7	4	4	no	no	0.28657
VOL448	31	f	21	6	5	no	no	0.0846322
VOL449	32	f	21.9	8	8	mild	mild	0.144175
VOL450	37	f	31.6	4	1	no	no	0.1087
VOL451	24	f	21	7	2	no	no	0.413779
VOL452	32	m	22.5	7	7	no	no	0.302318
VOL453	25	m	20.2	10	7	mild	no	0.570681
VOL454	49	f	31.6	5	2	no	no	0.100613
VOL455	33	m	26.5	2	2	no	no	0.653544
VOL456	32	f	20.9	8	3	mild	no	0.125661
VOL457	38	m	29.7	2	4	no	no	0.607546
VOL458	27	m	26.6	1	4	no	no	0.0960117
VOL459	43	f	29.7	5	6	no	no	0.162408
VOL460	37	f	23.4	12	9	moderate	mild	0.0858636
VOL461	31	m	21.5	4	3	no	no	0.608336
VOL462	20	f	22.3	3	3	no	no	0.116239
VOL463	25	f	22.9	7	7	no	no	0.107016
VOL464	34	f	18.7	3	5	no	no	0.478092
VOL465	45	m	27.8	0	0	no	no	0.0322734
VOL466	26	m	27.4	6	3	no	no	0.0802752
VOL467	49	m	30	2	1	no	no	0.473146
VOL468	26	m	21	6	7	no	no	0.101581
VOL469	23	f	19.6	11	16	moderate	severe	0.765486	no
VOL470	22	f	24.8	5	10	no	mild	0.0285232
VOL471	24	m	26.2	10	9	mild	mild	0.0762635
VOL472	21	f	25.4	10	4	mild	no	0.351411
VOL473	21	m	24.7	3	6	no	no	0.0792955
VOL474	37	f	20.1	8	14	mild	moderate	0.607202
VOL475	26	f	20.4	6	5	no	no	0.388544
VOL476	24	m	25.2	14	13	moderate	moderate	0.519138
VOL477	21	m	20.9	3	3	no	no	0.0326743
VOL478	31	f	23.1	5	3	no	no	0.187706
VOL479	26	f	22	6	3	no	no	0.309284
VOL480	18	f	22.7	3	2	no	no	0.402566
VOL481	26	f	24.2	13	7	moderate	no	0.0455565
VOL482	21	f	29.4	17	11	severe	moderate	0.215124
VOL483	21	f	21.3	8	4	mild	no	0.241785
VOL484	20	f	20.4	4	4	no	no	0.136727
VOL485	21	m	18	14	8	moderate	mild	0.227041
VOL486	36	m	23.7	9	6	mild	no	0.575593
VOL487	19	f	21.9	7	6	no	no	0.0738235
VOL488	19	f	20	2	5	no	no	0.21032
VOL489	20	f	15.8	6	8	no	mild	0.336632
VOL490	25	f	16.4	9	5	mild	no	0.107414
VOL491	33	f	20.5	1	0	no	no	0.0842391
VOL492	22	f	19	6	6	no	no	0.177951
VOL493	19	f	23.3	3	4	no	no	0.37319
VOL494	21	m	19.3	4	0	no	no	0.303692
VOL495	32	m	23.9	4	0	no	no	0.100025
VOL496	33	f	33.1	12	11	moderate	moderate	0.283532
VOL497	18	f	22.5	7	1	no	no	0.4621
VOL498	23	f	23.4	2	1	no	no	0.451516
VOL499	21	m	23.1	5	7	no	no	0.228508
VOL500	23	f	19.4	1	0	no	no	0.120246
VOL501	30	f	43.5	6	4	no	no	0.224259
VOL502	23	f	21.2	4	0	no	no	0.0625426
VOL503	45	f	25.7	7	5	no	no	0.32162
VOL504	23	f	25.5	15	11	severe	moderate	0.164872
VOL505	19	f	22.4	9	3	mild	no	0.211228
VOL506	27	m	23.5	9	5	mild	no	0.492915
VOL507	24	f	19.7	2	2	no	no	0.235048
VOL508	24	f	21	7	4	no	no	0.516046
VOL509	22	f	21	0	0	no	no	used in model training
VOL510	25	m	19.7	6	4	no	no	0.328644
VOL511	28	f	26.4	4	6	no	no	0.0908588
VOL512	22	f	18.3	6	7	no	no	0.0182136
VOL513	36	f	21.6	3	12	no	moderate	0.0838769
VOL514	29	f	19.7	13	3	moderate	no	0.119131
VOL515	30	f	20.4	4	2	no	no	0.088774
VOL516	27	m	21.3	10	7	mild	no	0.152069
VOL517	38	f	34.9	7	6	no	no	0.0273003
VOL518	34	m	24.1	8	10	mild	mild	0.0829537
VOL519	24	f	18	13	8	moderate	mild	0.106542
VOL520	22	f	19.5	5	3	no	no	0.302264
VOL521	23	f	22.4	11	12	moderate	moderate	0.0970341
VOL522	27	f	17.6	12	7	moderate	no	0.0818836
VOL523	28	f	22.5	12	6	moderate	no	0.230745
VOL524	26	f	30.9	6	4	no	no	0.0850722
VOL525	27	f	19.6	8	8	mild	mild	0.0991506
VOL526	40	f	18.8	8	6	mild	no	0.314749
VOL527	53	f	21.6	6	5	no	no	0.809478
VOL528	49	f	22.3	2	4	no	no	0.322706
VOL529	29	f	21.2	3	4	no	no	0.419894
VOL530	22	f	27.7	10	10	mild	mild	0.53717
VOL531	19	f	20.5	10	10	mild	mild	0.157206
VOL532	27	f	19.8	12	6	moderate	no	0.0370815
VOL533	19	f	18.5	11	12	moderate	moderate	0.593356
VOL534	24	f	22.5	4	6	no	no	0.047955
VOL535	25	m	21.5	6	4	no	no	0.595701
VOL536	19	f	24.3	2	1	no	no	0.659153
VOL537	19	f	17.2	9	4	mild	no	0.225641
VOL538	19	f	23.9	15	15	severe	severe	0.569615	no information
VOL539	26	m	21.4	6	0	no	no	0.330796
VOL540	36	m	19.6	8	7	mild	no	0.165061
VOL541	29	m	36.4	3	1	no	no	0.159217
VOL542	29	m	31.4	5	7	no	no	0.268044
VOL543	30	f	25.9	5	0	no	no	0.0515483
VOL544	31	m	27	9	11	mild	moderate	0.147074
VOL545	37	f	23.8	11	5	moderate	no	0.150332
VOL546	26	f	22.4	8	5	mild	no	0.270913
VOL547	37	m	28.4	2	0	no	no	0.0721808
VOL548	36	m	21.6	7	1	no	no	0.00799692
VOL549	29	f	23.5	12	14	moderate	moderate	0.283304
VOL550	38	f	21.6	1	3	no	no	0.0779576
VOL551	27	f	20.3	9	0	mild	no	0.0238062
VOL552	25	f	20.3	4	5	no	no	0.140424
VOL553	36	f	31.1	1	4	no	no	0.0193971
VOL554	37	f	24.6	8	3	mild	no	0.171174
VOL555	27	f	21.8	3	0	no	no	0.122228
VOL556	28	m	22.1	2	3	no	no	0.340939
VOL557	42	f	21.3	9	5	mild	no	0.0397823
VOL558	25	m	23.1	4	0	no	no	0.408021
VOL559	24	f	20.7	5	2	no	no	0.205182
VOL560	34	f	23	13	9	moderate	mild	0.343028
VOL561	36	f	19	4	2	no	no	0.0974751
VOL562	44	f	27.6	13	7	moderate	no	0.193324
VOL563	23	f	17.5	5	1	no	no	used in model training
VOL564	26	f	20.6	5	1	no	no	0.0702245
VOL565	29	f	18.8	3	1	no	no	0.338126
VOL566	27	f	24.4	12	9	moderate	mild	0.114317
VOL567	26	f	19	8	4	mild	no	0.042397
VOL568	35	f	19.2	7	5	no	no	0.143929
VOL569	32	m	21	4	3	no	no	0.135224
VOL570	31	f	62.1	5	5	no	no	0.106515
VOL571	41	f	20.2	7	4	no	no	0.18825
VOL572	36	f	22.5	4	3	no	no	0.105797
VOL573	31	f	20	9	5	mild	no	0.106887
VOL574	20	f	22.8	6	5	no	no	0.338745
VOL575	26	f	23.1	6	1	no	no	0.229745
VOL576	20	f	24.9	6	6	no	no	0.255796
VOL577	19	f	18.6	6	0	no	no	0.141408
VOL578	19	f	24.4	7	5	no	no	0.0909175
VOL579	42	f	27.7	7	3	no	no	0.128725
VOL580	32	m	34.1	8	3	mild	no	0.320437
VOL581	19	f	27.5	4	1	no	no	0.0443851
VOL582	22	m	22.4	6	8	no	mild	0.13374
VOL583	42	f	24.5	3	1	no	no	0.0632515
VOL584	21	f	19.7	4	2	no	no	0.122822
VOL585	20	f	25.7	8	4	mild	no	0.391395
VOL586	21	f	26.2	6	3	no	no	0.235247
VOL587	21	f	18.3	7	6	no	no	0.0657342
VOL588	21	m	25.2	5	3	no	no	used in model training
VOL589	19	f	27.1	4	2	no	no	0.278018
VOL590	25	f	21.5	13	10	moderate	mild	0.157895
VOL591	34	m	24.7	9	3	mild	no	0.405999
VOL592	33	m	24.3	4	2	no	no	0.492806
VOL593	18	f	18.5	6	2	no	no	0.182826
VOL594	18	f	24.8	4	4	no	no	used in model training
VOL595	28	m	25.5	10	4	mild	no	0.0431963
VOL596	18	f	24.2	8	10	mild	mild	0.729894
VOL597	36	f	38.2	7	6	no	no	used in model training
VOL598	21	f	21	12	4	moderate	no	0.23935
VOL599	42	f	18.9	8	6	mild	no	0.0973318
VOL600	36	f	20.7	3	3	no	no	0.453333
VOL601	31	f	20.8	5	3	no	no	0.0342265
VOL602	27	f	30	9	15	mild	severe	0.521774	no information
VOL603	53	f	27.9	11	12	moderate	moderate	0.156
VOL604	34	f	21.6	8	4	mild	no	0.169734

## Sheet: S4
	age	BMI	sex	HADS-A	HADS-D
age	0	3.55308e-12	0.0108148	3.29322e-10	0.0100244
BMI	3.55308e-12	0	2.97496e-07	0.0227397	0.692838
sex	0.0108148	2.97496e-07	0	2.38313e-05	0.162314
HADS-A	3.29322e-10	0.0227397	2.38313e-05	0	1.49749e-49
HADS-D	0.0100244	0.692838	0.162314	1.49749e-49	0

## Sheet: S5
Lipid	Detailed structure (when available)	Formula	m/z	Class	HADS-A*				HADS-D*					*Results of correlation analysis between lipid abundance levels corrected for demographic variables and HADS scores: pearson correlation coefficients, p-values, FDR-corrected p-values (“q-value”), and 95% confidence intervals.
					p-value	q-value	correlation coefficient	95% CI	p-value	q-value	correlation coefficient	95% CI
CAR 18:2	CAR 18:2	H46 C25 O4 N1	424.342	CAR	0.0165189	0.942879	-0.098	(-0.18,-0.01)	0.664764	0.902526	-0.018	(-0.09,0.06)
CAR 18:1	CAR 18:1	H48 C25 O4 N1	426.358	CAR	0.572825	0.942879	-0.023	(-0.11,0.07)	0.54009	0.865978	-0.025	(-0.1,0.05)
Cer 34:1	Cer d18:1/16:0	H68 C34 O3 N1	538.52	Cer	0.248612	0.942879	-0.047	(-0.12,0.03)	0.355554	0.767792	-0.038	(-0.12,0.04)
Cer 40:1	Cer d16:1/24:0	H80 C40 O3 N1	622.614	Cer	0.32842	0.942879	-0.04	(-0.13,0.04)	0.193963	0.632932	-0.053	(-0.14,0.03)
Cer 41:1	Cer d17:1/24:0	H82 C41 O3 N1	636.63	Cer	0.739439	0.942879	0.014	(-0.07,0.1)	0.287707	0.74538	-0.043	(-0.13,0.04)
Cer 42:3	Cer d18:2/24:1	H80 C42 O3 N1	646.613	Cer	0.292787	0.942879	-0.043	(-0.13,0.04)	0.724876	0.936298	-0.014	(-0.09,0.06)
Cer 42:2	Cer d18:2/24:0	H82 C42 O3 N1	648.629	Cer	0.894767	0.983425	-0.005	(-0.09,0.08)	0.600609	0.865978	-0.021	(-0.11,0.06)
Cer 42:1	Cer d17:0/25:1	H84 C42 O3 N1	650.645	Cer	0.721721	0.942879	-0.015	(-0.09,0.06)	0.345919	0.767792	-0.038	(-0.12,0.05)
CE 14:0	CE 14:0	H76 C41 O2 N1	614.587	CE	0.277072	0.942879	0.044	(-0.04,0.12)	0.80504	0.936951	-0.01	(-0.08,0.06)
CE 15:0	CE 15:0	H78 C42 O2 N1	628.603	CE	0.175399	0.942879	0.055	(-0.03,0.14)	0.701693	0.932249	0.016	(-0.06,0.09)
CE 16:1	CE 16:1	H78 C43 O2 N1	640.603	CE	0.0212593	0.942879	0.094	(0.02,0.17)	0.242981	0.695299	0.048	(-0.03,0.13)
CE 16:0	CE 16:0	H80 C43 O2 N1	642.619	CE	0.550428	0.942879	0.024	(-0.06,0.1)	0.939843	0.97147	0.003	(-0.08,0.08)
CE 17:1	CE 17:1	H80 C44 O2 N1	654.621	CE	0.120607	0.942879	0.063	(-0.02,0.14)	0.852986	0.936951	0.008	(-0.07,0.09)
CE 18:3	CE 18:3	H78 C45 O2 N1	664.605	CE	0.535359	0.942879	0.025	(-0.05,0.1)	0.455	0.83792	0.03	(-0.05,0.11)
CE 18:2	CE 18:2	H80 C45 O2 N1	666.619	CE	0.909199	0.983425	-0.005	(-0.09,0.08)	0.125978	0.509388	-0.062	(-0.14,0.01)
CE 19:2	CE 19:2	H82 C46 O2 N1	680.631	CE	0.303234	0.942879	-0.042	(-0.12,0.04)	0.0992007	0.485561	-0.067	(-0.14,0.01)
CE 19:1	CE 19:1	H84 C46 O2 N1	682.648	CE	0.149524	0.942879	0.059	(-0.02,0.14)	0.55304	0.865978	0.024	(-0.06,0.1)
CE 20:5	CE 20:5	H78 C47 O2 N1	688.606	CE	0.734216	0.942879	-0.014	(-0.09,0.07)	0.0507072	0.322468	-0.08	(-0.16,-0.0)
CE 20:4	CE 20:4	H80 C47 O2 N1	690.62	CE	0.71302	0.942879	0.015	(-0.07,0.1)	0.925871	0.968642	-0.004	(-0.09,0.08)
CE 22:6	CE 22:6	H80 C49 O2 N1	714.616	CE	0.478047	0.942879	-0.029	(-0.11,0.06)	0.0208158	0.215097	-0.094	(-0.18,-0.01)
CE 22:2	CE 22:2	H88 C49 O2 N1	722.683	CE	0.444324	0.942879	0.031	(-0.05,0.11)	0.83992	0.936951	0.008	(-0.06,0.08)
DAG 34:2	DAG 18:2/16:0	H72 C37 O5 N1	610.541	DAG	0.679919	0.942879	-0.017	(-0.1,0.07)	0.679757	0.909602	0.017	(-0.07,0.1)
DAG 34:1	DAG 18:1/16:0	H74 C37 O5 N1	612.557	DAG	0.559432	0.942879	0.024	(-0.06,0.11)	0.713937	0.936298	0.015	(-0.07,0.1)
DAG 36:4	DAG 18:2/18:2	H72 C39 O5 N1	634.541	DAG	0.0311249	0.942879	-0.088	(-0.16,-0.01)	0.75087	0.936951	0.013	(-0.07,0.1)
DAG 36:3	DAG 18:1/18:2	H74 C39 O5 N1	636.557	DAG	0.260364	0.942879	-0.046	(-0.13,0.03)	0.505806	0.863119	0.027	(-0.06,0.11)
DAG 36:2	DAG 18:0/18:2	H76 C39 O5 N1	638.573	DAG	0.663182	0.942879	0.018	(-0.06,0.1)	0.204033	0.643222	0.052	(-0.03,0.14)
LPC O-16:1	LPC O-16:1	H51 C24 N1 O6 P1	480.346	LPC O-	0.617842	0.942879	-0.02	(-0.09,0.05)	0.122662	0.509388	-0.063	(-0.15,0.02)
LPC 14:0	LPC 14:0	H47 C22 N1 O7 P1	468.309	LPC	0.837695	0.950069	-0.008	(-0.09,0.07)	0.202134	0.643222	-0.052	(-0.13,0.03)
LPC 15:0	LPC 15:0	H49 C23 N1 O7 P1	482.325	LPC	0.764902	0.942879	0.012	(-0.07,0.09)	0.501435	0.863119	-0.027	(-0.1,0.05)
LPC 16:1	LPC 16:1	H49 C24 N1 O7 P1	494.325	LPC	0.563942	0.942879	0.024	(-0.05,0.1)	0.550113	0.865978	0.024	(-0.06,0.11)
LPC 16:0	LPC 16:0	H51 C24 N1 O7 P1	496.34	LPC	0.408731	0.942879	-0.034	(-0.11,0.05)	0.446049	0.83792	-0.031	(-0.12,0.05)
LPC 17:0	LPC 17:0	H53 C25 N1 O7 P1	510.356	LPC	0.613676	0.942879	-0.021	(-0.1,0.06)	0.0537446	0.322468	-0.079	(-0.16,0.01)
LPC 18:2	LPC 18:2	H51 C26 N1 O7 P1	520.34	LPC	0.362062	0.942879	-0.037	(-0.12,0.04)	0.92698	0.968642	-0.004	(-0.08,0.08)
LPC 18:1	LPC 18:1	H53 C26 N1 O7 P1	522.356	LPC	0.619043	0.942879	-0.02	(-0.1,0.06)	0.601424	0.865978	0.021	(-0.06,0.11)
LPC 18:0	LPC 18:0	H55 C26 N1 O7 P1	524.372	LPC	0.383374	0.942879	-0.036	(-0.11,0.04)	0.997268	0.997268	0	(-0.08,0.08)
LPC 20:5	LPC 20:5	H49 C28 N1 O7 P1	542.322	LPC	0.329893	0.942879	-0.04	(-0.12,0.04)	0.789215	0.936951	-0.011	(-0.09,0.07)
LPC 20:4	LPC 20:4	H51 C28 N1 O7 P1	544.339	LPC	0.736347	0.942879	-0.014	(-0.09,0.06)	0.406582	0.822003	0.034	(-0.05,0.12)
LPC 20:3	LPC 20:3	H53 C28 N1 O7 P1	546.354	LPC	0.310164	0.942879	-0.041	(-0.12,0.03)	0.836054	0.936951	-0.008	(-0.09,0.07)
LPC 22:6	LPC 22:6	H51 C30 N1 O7 P1	568.34	LPC	0.251161	0.942879	-0.047	(-0.12,0.03)	0.171924	0.603356	-0.056	(-0.14,0.03)
LPE 18:2	LPE 18:2	H45 C23 N1 O7 P1	478.293	LPE	0.782025	0.942879	0.011	(-0.07,0.09)	0.113175	0.509388	0.065	(-0.02,0.14)
LPE 18:0	LPE 18:0	H49 C23 N1 O7 P1	482.325	LPE	0.764902	0.942879	0.012	(-0.07,0.09)	0.501435	0.863119	-0.027	(-0.11,0.05)
PC O-32:1	PC O-32:1	H81 C40 N1 O7 P1	718.577	PC O-	0.990271	0.994028	0	(-0.08,0.08)	0.0497671	0.322468	-0.08	(-0.16,-0.0)
PC O-32:0	PC O-32:0	H83 C40 N1 O7 P1	720.593	PC O-	0.19958	0.942879	0.052	(-0.03,0.14)	0.281776	0.74538	0.044	(-0.03,0.12)
PC O-34:4	PC O-34:4	H79 C42 N1 O7 P1	740.559	PC O-	0.373144	0.942879	-0.036	(-0.12,0.05)	0.0259934	0.230259	-0.091	(-0.17,-0.02)
PC O-34:3	PC O-34:3	H81 C42 N1 O7 P1	742.576	PC O-	0.658672	0.942879	-0.018	(-0.1,0.06)	0.00028204	0.0193696	-0.147	(-0.23,-0.06)
PC O-34:2	PC O-34:2	H83 C42 N1 O7 P1	744.592	PC O-	0.777369	0.942879	-0.012	(-0.09,0.07)	0.17849	0.608089	-0.055	(-0.13,0.02)
PC O-34:1	PC O-34:1	H85 C42 N1 O7 P1	746.608	PC O-	0.3047	0.942879	0.042	(-0.04,0.13)	0.379096	0.783466	0.036	(-0.04,0.11)
PC O-36:6	PC O-36:6	H79 C44 N1 O7 P1	764.56	PC O-	0.777307	0.942879	-0.012	(-0.08,0.06)	0.00031565	0.0193696	-0.146	(-0.22,-0.07)
PC O-36:5	PC O-36:5	H81 C44 N1 O7 P1	766.578	PC O-	0.495141	0.942879	-0.028	(-0.1,0.05)	0.00194342	0.060246	-0.126	(-0.21,-0.04)
PC O-36:4	PC O-36:4	H83 C44 N1 O7 P1	768.593	PC O-	0.751021	0.942879	-0.013	(-0.08,0.06)	0.111863	0.509388	-0.065	(-0.15,0.02)
PC O-36:3	PC O-36:3	H85 C44 N1 O7 P1	770.609	PC O-	0.791328	0.942879	-0.011	(-0.09,0.07)	0.0603527	0.34017	-0.076	(-0.16,0.0)
PC O-36:2	PC O-36:2	H87 C44 N1 O7 P1	772.625	PC O-	0.732949	0.942879	-0.014	(-0.09,0.06)	0.339105	0.767792	-0.039	(-0.12,0.04)
PC O-38:7	PC O-38:7	H81 C46 N1 O7 P1	790.572	PC O-	0.245607	0.942879	-0.047	(-0.12,0.03)	0.00035753	0.0193696	-0.145	(-0.22,-0.06)
PC O-38:6	PC O-38:6	H83 C46 N1 O7 P1	792.589	PC O-	0.386516	0.942879	-0.035	(-0.11,0.04)	0.00112798	0.0419607	-0.132	(-0.21,-0.05)
PC O-38:5	PC O-38:5	H85 C46 N1 O7 P1	794.605	PC O-	0.783002	0.942879	-0.011	(-0.09,0.07)	0.353697	0.767792	-0.038	(-0.12,0.04)
PC O-38:4	PC O-38:4	H87 C46 N1 O7 P1	796.621	PC O-	0.979587	0.990235	-0.001	(-0.08,0.07)	0.826461	0.936951	-0.009	(-0.09,0.07)
PC O-40:8	PC O-40:8	H83 C48 N1 O7 P1	816.591	PC O-	0.241503	0.942879	-0.048	(-0.12,0.03)	0.139926	0.553748	-0.06	(-0.14,0.03)
PC O-40:7	PC O-40:7	H85 C48 N1 O7 P1	818.609	PC O-	0.0825329	0.942879	-0.071	(-0.15,0.01)	0.00971075	0.138938	-0.105	(-0.19,-0.02)
PC O-40:6	PC O-40:6	H87 C48 N1 O7 P1	820.625	PC O-	0.261867	0.942879	-0.046	(-0.13,0.04)	0.268531	0.74538	-0.045	(-0.13,0.04)
PC O-40:5	PC O-40:5	H89 C48 N1 O7 P1	822.64	PC O-	0.752025	0.942879	-0.013	(-0.1,0.07)	0.108624	0.509388	0.065	(-0.01,0.13)
PC O-40:4	PC O-40:4	H91 C48 N1 O7 P1	824.655	PC O-	0.668227	0.942879	-0.017	(-0.09,0.06)	0.239398	0.695299	0.048	(-0.03,0.12)
PC 30:0	PC 30:0	H77 C38 N1 O8 P1	706.536	PC	0.180698	0.942879	0.055	(-0.03,0.13)	0.230242	0.69485	-0.049	(-0.13,0.03)
PC 31:2	PC 31:2	H75 C39 N1 O8 P1	716.526	PC	0.811079	0.942879	0.01	(-0.07,0.09)	0.499534	0.863119	-0.028	(-0.11,0.05)
PC 32:3	PC 32:3	H75 C40 N1 O8 P1	728.521	PC	0.180261	0.942879	0.055	(-0.02,0.13)	0.304832	0.755983	-0.042	(-0.12,0.04)
PC 32:2	PC 32:2	H77 C40 N1 O8 P1	730.538	PC	0.816581	0.943379	-0.009	(-0.09,0.07)	0.0377554	0.284605	-0.085	(-0.16,-0.01)
PC 32:1	PC 32:1	H79 C40 N1 O8 P1	732.555	PC	0.0630597	0.942879	0.076	(-0.0,0.15)	0.877679	0.943631	0.006	(-0.07,0.08)
PC 32:0	PC 32:0	H81 C40 N1 O8 P1	734.571	PC	0.237331	0.942879	0.048	(-0.03,0.13)	0.624336	0.886461	-0.02	(-0.1,0.06)
PC 33:5	PC 33:5	H73 C41 N1 O8 P1	738.506	PC	0.678887	0.942879	0.017	(-0.06,0.1)	0.577738	0.865978	-0.023	(-0.1,0.05)
PC 33:4	PC 33:4	H75 C41 N1 O8 P1	740.524	PC	0.749822	0.942879	0.013	(-0.07,0.09)	0.904931	0.961813	0.005	(-0.07,0.08)
PC 33:3	PC 33:3	H77 C41 N1 O8 P1	742.541	PC	0.382317	0.942879	0.036	(-0.04,0.11)	0.826703	0.936951	0.009	(-0.07,0.08)
PC 33:2	PC 33:2	H79 C41 N1 O8 P1	744.556	PC	0.936893	0.984546	-0.003	(-0.09,0.08)	0.0855955	0.430291	-0.07	(-0.15,0.01)
PC 33:1	PC 33:1	H81 C41 N1 O8 P1	746.572	PC	0.155571	0.942879	0.058	(-0.02,0.14)	0.289702	0.74538	-0.043	(-0.13,0.04)
PC 34:5	PC 34:5	H75 C42 N1 O8 P1	752.524	PC	0.596708	0.942879	-0.022	(-0.09,0.05)	0.296549	0.74538	-0.043	(-0.13,0.02)
PC 34:4	PC 34:4	H77 C42 N1 O8 P1	754.537	PC	0.407533	0.942879	0.034	(-0.04,0.11)	0.420343	0.833877	-0.033	(-0.11,0.05)
PC 34:3	PC 34:3	H79 C42 N1 O8 P1	756.554	PC	0.770789	0.942879	0.012	(-0.06,0.09)	0.720435	0.936298	-0.015	(-0.09,0.06)
PC 34:2	PC 34:2	H81 C42 N1 O8 P1	758.569	PC	0.45118	0.942879	-0.031	(-0.11,0.06)	0.0478132	0.322468	-0.081	(-0.15,-0.0)
PC 35:5	PC 35:5	H77 C43 N1 O8 P1	766.54	PC	0.778573	0.942879	0.011	(-0.07,0.09)	0.452798	0.83792	-0.031	(-0.11,0.04)
PC 35:4	PC 35:4	H79 C43 N1 O8 P1	768.557	PC	0.329885	0.942879	0.04	(-0.04,0.12)	0.864094	0.936951	-0.007	(-0.09,0.07)
PC 35:3	PC 35:3	H81 C43 N1 O8 P1	770.572	PC	0.649715	0.942879	-0.019	(-0.1,0.06)	0.123641	0.509388	-0.063	(-0.14,0.02)
PC 35:2	PC 35:2	H83 C43 N1 O8 P1	772.589	PC	0.535299	0.942879	-0.025	(-0.11,0.06)	0.00799962	0.123994	-0.108	(-0.19,-0.02)
PC 35:1	PC 35:1	H85 C43 N1 O8 P1	774.604	PC	0.112953	0.942879	0.065	(-0.0,0.13)	0.675446	0.909602	-0.017	(-0.09,0.05)
PC 36:6	PC 36:6	H77 C44 N1 O8 P1	778.541	PC	0.805805	0.942879	-0.01	(-0.08,0.06)	0.160291	0.580652	-0.057	(-0.14,0.02)
PC 36:5	PC 36:5	H79 C44 N1 O8 P1	780.554	PC	0.642585	0.942879	-0.019	(-0.1,0.06)	0.018519	0.202619	-0.096	(-0.17,-0.02)
PC 36:4	PC 36:4	H81 C44 N1 O8 P1	782.57	PC	0.970907	0.990235	0.001	(-0.07,0.08)	0.715659	0.936298	-0.015	(-0.1,0.07)
PC 36:3	PC 36:3	H83 C44 N1 O8 P1	784.584	PC	0.342672	0.942879	-0.039	(-0.12,0.04)	0.567036	0.865978	-0.023	(-0.11,0.06)
PC 36:2	PC 36:2	H85 C44 N1 O8 P1	786.601	PC	0.465516	0.942879	-0.03	(-0.11,0.05)	0.358087	0.767792	-0.037	(-0.11,0.04)
PC 37:7	PC 37:7	H77 C45 N1 O8 P1	790.537	PC	0.401387	0.942879	0.034	(-0.04,0.11)	0.967922	0.983789	0.002	(-0.08,0.08)
PC 37:6	PC 37:6	H79 C45 N1 O8 P1	792.553	PC	0.586971	0.942879	-0.022	(-0.1,0.05)	0.00686712	0.116117	-0.11	(-0.18,-0.04)
PC 37:5	PC 37:5	H81 C45 N1 O8 P1	794.567	PC	0.581075	0.942879	-0.022	(-0.1,0.06)	0.025997	0.230259	-0.091	(-0.17,-0.01)
PC 37:4	PC 37:4	H83 C45 N1 O8 P1	796.584	PC	0.974413	0.990235	-0.001	(-0.08,0.08)	0.364672	0.770783	-0.037	(-0.12,0.05)
PC 37:3	PC 37:3	H85 C45 N1 O8 P1	798.6	PC	0.445774	0.942879	-0.031	(-0.11,0.05)	0.429317	0.833877	-0.032	(-0.11,0.05)
PC 37:2	PC 37:2	H87 C45 N1 O8 P1	800.617	PC	0.689084	0.942879	-0.016	(-0.1,0.06)	0.235352	0.69485	-0.048	(-0.13,0.04)
PC 38:8	PC 38:8	H77 C46 N1 O8 P1	802.534	PC	0.796559	0.942879	-0.011	(-0.08,0.07)	0.0657006	0.352371	-0.075	(-0.15,-0.0)
PC 38:7	PC 38:7	H79 C46 N1 O8 P1	804.551	PC	0.940132	0.984546	-0.003	(-0.08,0.07)	0.585673	0.865978	-0.022	(-0.11,0.06)
PC 38:6	PC 38:6	H81 C46 N1 O8 P1	806.568	PC	0.161613	0.942879	-0.057	(-0.14,0.02)	0.00378868	0.0896592	-0.118	(-0.19,-0.04)
PC 38:3	PC 38:3	H87 C46 N1 O8 P1	812.618	PC	0.580896	0.942879	-0.023	(-0.1,0.06)	0.428465	0.833877	0.032	(-0.06,0.12)
PC 39:7	PC 39:7	H81 C47 N1 O8 P1	818.572	PC	0.291696	0.942879	-0.043	(-0.12,0.03)	0.0537121	0.322468	-0.079	(-0.16,0.01)
PC 39:6	PC 39:6	H83 C47 N1 O8 P1	820.588	PC	0.175243	0.942879	-0.055	(-0.14,0.03)	0.0663063	0.352371	-0.075	(-0.16,0.01)
PC 39:5	PC 39:5	H85 C47 N1 O8 P1	822.602	PC	0.9422	0.984546	0.003	(-0.08,0.09)	0.792277	0.936951	-0.011	(-0.1,0.07)
PC 39:4	PC 39:4	H87 C47 N1 O8 P1	824.619	PC	0.967447	0.990235	-0.002	(-0.09,0.08)	0.450171	0.83792	0.031	(-0.06,0.12)
PC 40:8	PC 40:8	H81 C48 N1 O8 P1	830.57	PC	0.463911	0.942879	-0.03	(-0.11,0.05)	0.384768	0.786448	-0.035	(-0.12,0.05)
PC 40:7	PC 40:7	H83 C48 N1 O8 P1	832.585	PC	0.320561	0.942879	-0.04	(-0.12,0.03)	0.861436	0.936951	0.007	(-0.09,0.1)
PC 40:6	PC 40:6	H85 C48 N1 O8 P1	834.602	PC	0.202888	0.942879	-0.052	(-0.13,0.03)	0.179843	0.608089	-0.055	(-0.14,0.03)
PC 40:5	PC 40:5	H87 C48 N1 O8 P1	836.618	PC	0.0370178	0.942879	0.085	(-0.0,0.16)	0.0596267	0.34017	0.077	(0.0,0.14)
PC 40:4	PC 40:4	H89 C48 N1 O8 P1	838.633	PC	0.707617	0.942879	0.015	(-0.07,0.1)	0.0142066	0.176161	0.1	(0.01,0.19)
PC 42:8	PC 42:8	H85 C50 N1 O8 P1	858.599	PC	0.528774	0.942879	0.026	(-0.06,0.1)	0.348687	0.767792	0.038	(-0.05,0.13)
PC 42:7	PC 42:7	H87 C50 N1 O8 P1	860.615	PC	0.465479	0.942879	0.03	(-0.05,0.11)	0.232579	0.69485	0.049	(-0.04,0.13)
PE P-36:4	PE P-16:0/20:4	H75 C41 N1 O7 P1	724.53	PE P-	0.757149	0.942879	-0.013	(-0.09,0.07)	0.0184037	0.202619	-0.096	(-0.18,-0.01)
PE P-36:2	PE P-18:0/18:2	H79 C41 N1 O7 P1	728.56	PE P-	0.547612	0.942879	-0.025	(-0.11,0.06)	0.0119521	0.158792	-0.102	(-0.19,-0.01)
PE P-38:6	PE P-16:0/22:6	H75 C43 N1 O7 P1	748.53	PE P-	0.2768	0.942879	-0.044	(-0.12,0.04)	0.00041655	0.0193696	-0.143	(-0.22,-0.06)
PE P-40:6	PE P-18:0/22:6	H79 C45 N1 O7 P1	776.562	PE P-	0.497958	0.942879	-0.028	(-0.11,0.05)	0.00611224	0.116117	-0.111	(-0.2,-0.03)
PE 34:2	PE 34:2	H75 C39 N1 O8 P1	716.526	PE	0.811079	0.942879	0.01	(-0.07,0.09)	0.499534	0.863119	-0.028	(-0.11,0.05)
PE 36:5	PE 36:5	H73 C41 N1 O8 P1	738.506	PE	0.678887	0.942879	0.017	(-0.06,0.1)	0.577738	0.865978	-0.023	(-0.1,0.05)
PE 36:4	PE 36:4	H75 C41 N1 O8 P1	740.524	PE	0.749822	0.942879	0.013	(-0.07,0.09)	0.904931	0.961813	0.005	(-0.07,0.08)
PE 36:3	PE 36:3	H77 C41 N1 O8 P1	742.541	PE	0.382317	0.942879	0.036	(-0.04,0.11)	0.826703	0.936951	0.009	(-0.07,0.08)
PE 36:2	PE 36:2	H79 C41 N1 O8 P1	744.556	PE	0.936893	0.984546	-0.003	(-0.08,0.08)	0.0855955	0.430291	-0.07	(-0.15,0.01)
PE 36:1	PE 36:1	H81 C41 N1 O8 P1	746.572	PE	0.155571	0.942879	0.058	(-0.02,0.14)	0.289702	0.74538	-0.043	(-0.13,0.04)
PE 38:5	PE 38:5	H77 C43 N1 O8 P1	766.54	PE	0.778573	0.942879	0.011	(-0.07,0.09)	0.452798	0.83792	-0.031	(-0.11,0.04)
PE 38:4	PE 38:4	H79 C43 N1 O8 P1	768.557	PE	0.329885	0.942879	0.04	(-0.04,0.12)	0.864094	0.936951	-0.007	(-0.09,0.07)
PE 38:3	PE 38:3	H81 C43 N1 O8 P1	770.572	PE	0.649715	0.942879	-0.019	(-0.1,0.06)	0.123641	0.509388	-0.063	(-0.14,0.02)
PE 40:7	PE 40:7	H77 C45 N1 O8 P1	790.537	PE	0.401387	0.942879	0.034	(-0.04,0.11)	0.967922	0.983789	0.002	(-0.07,0.08)
PE 40:6	PE 40:6	H79 C45 N1 O8 P1	792.553	PE	0.586971	0.942879	-0.022	(-0.1,0.06)	0.00686712	0.116117	-0.11	(-0.18,-0.04)
PE 40:5	PE 40:5	H81 C45 N1 O8 P1	794.567	PE	0.581075	0.942879	-0.022	(-0.1,0.06)	0.025997	0.230259	-0.091	(-0.17,-0.01)
PI 36:2	PI 36:2	H87 C45 N1 O13 P1	880.594	PI	0.878893	0.97306	0.006	(-0.09,0.09)	0.576161	0.865978	0.023	(-0.06,0.09)
PI 38:4	PI 38:4	H87 C47 N1 O13 P1	904.589	PI	0.790316	0.942879	-0.011	(-0.09,0.07)	0.516574	0.865978	0.026	(-0.06,0.11)
SM 32:1	SM 32:1	H76 C37 N2 O6 P1	675.541	SM	0.612611	0.942879	0.021	(-0.06,0.1)	0.0292484	0.23653	-0.089	(-0.17,-0.0)
SM 34:2	SM 34:2	H78 C39 N2 O6 P1	701.559	SM	0.768174	0.942879	0.012	(-0.07,0.09)	0.430388	0.833877	-0.032	(-0.11,0.05)
SM 34:1	SM 34:1	H80 C39 N2 O6 P1	703.573	SM	0.773688	0.942879	0.012	(-0.07,0.09)	0.329155	0.767792	-0.04	(-0.12,0.04)
SM 35:1	SM 35:1	H82 C40 N2 O6 P1	717.593	SM	0.85873	0.968023	0.007	(-0.07,0.09)	0.0408577	0.29229	-0.083	(-0.17,-0.0)
SM 36:2	SM 36:2	H82 C41 N2 O6 P1	729.592	SM	0.745078	0.942879	0.013	(-0.07,0.1)	0.281685	0.74538	-0.044	(-0.13,0.04)
SM 36:1	SM 36:1	H84 C41 N2 O6 P1	731.607	SM	0.695307	0.942879	0.016	(-0.07,0.1)	0.123107	0.509388	-0.063	(-0.15,0.03)
SM 37:1	SM 37:1	H86 C42 N2 O6 P1	745.623	SM	0.722221	0.942879	0.014	(-0.06,0.1)	0.598135	0.865978	-0.021	(-0.1,0.06)
SM 38:2	SM 38:2	H86 C43 N2 O6 P1	757.623	SM	0.560858	0.942879	0.024	(-0.06,0.1)	0.835304	0.936951	-0.008	(-0.09,0.08)
SM 39:1	SM 39:1	H90 C44 N2 O6 P1	773.656	SM	0.921521	0.984546	0.004	(-0.08,0.08)	0.0277185	0.234347	-0.09	(-0.17,-0.0)
SM 40:2	SM 40:2	H90 C45 N2 O6 P1	785.653	SM	0.615048	0.942879	0.021	(-0.06,0.1)	0.155061	0.580652	-0.058	(-0.14,0.02)
SM 40:1	SM 40:1	H92 C45 N2 O6 P1	787.666	SM	0.869455	0.97306	-0.007	(-0.08,0.07)	0.159746	0.580652	-0.057	(-0.14,0.03)
SM 41:2	SM 41:2	H92 C46 N2 O6 P1	799.668	SM	0.418049	0.942879	0.033	(-0.05,0.11)	0.272534	0.74538	-0.045	(-0.12,0.03)
SM 41:1	SM 41:1	H94 C46 N2 O6 P1	801.684	SM	0.876576	0.97306	0.006	(-0.07,0.08)	0.153848	0.580652	-0.058	(-0.14,0.03)
SM 42:2	SM 42:2	H94 C47 N2 O6 P1	813.687	SM	0.826459	0.946731	0.009	(-0.07,0.09)	0.987605	0.997268	-0.001	(-0.09,0.09)
SM 42:1	SM 42:1	H96 C47 N2 O6 P1	815.702	SM	0.593425	0.942879	-0.022	(-0.1,0.05)	0.377794	0.783466	-0.036	(-0.12,0.04)
TAG 46:3	TAG 18:2_18:1_10:0	H92 C49 O6 N1	790.692	TAG	0.69523	0.942879	-0.016	(-0.09,0.06)	0.50159	0.863119	-0.027	(-0.1,0.05)
TAG 46:2	TAG 18:1_18:1_10:0	H94 C49 O6 N1	792.706	TAG	0.829662	0.946731	-0.009	(-0.09,0.07)	0.605254	0.865978	-0.021	(-0.1,0.06)
TAG 46:1	TAG 18:1_18:0_10:0	H96 C49 O6 N1	794.722	TAG	0.909403	0.983425	0.005	(-0.08,0.08)	0.545115	0.865978	-0.025	(-0.1,0.05)
TAG 46:0	TAG 16:0_18:0_12:0	H98 C49 O6 N1	796.739	TAG	0.777945	0.942879	0.011	(-0.07,0.09)	0.229068	0.69485	-0.049	(-0.13,0.03)
TAG 47:2	TAG 16:1_18:1_13:0	H96 C50 O6 N1	806.721	TAG	0.5735	0.942879	0.023	(-0.05,0.1)	0.555462	0.865978	-0.024	(-0.11,0.06)
TAG 47:1	TAG 16:0_18:1_13:0	H98 C50 O6 N1	808.736	TAG	0.559306	0.942879	0.024	(-0.05,0.1)	0.353863	0.767792	-0.038	(-0.12,0.04)
TAG 48:4	TAG 18:3_18:1_12:0	H94 C51 O6 N1	816.708	TAG	0.443041	0.942879	-0.031	(-0.11,0.04)	0.849861	0.936951	-0.008	(-0.08,0.07)
TAG 48:3	TAG 18:2_18:1_12:0	H96 C51 O6 N1	818.727	TAG	0.683847	0.942879	-0.017	(-0.09,0.06)	0.993862	0.997268	0	(-0.08,0.08)
TAG 48:2	TAG 18:2_18:0_12:0	H98 C51 O6 N1	820.742	TAG	0.901055	0.983425	0.005	(-0.07,0.08)	0.950934	0.977203	0.003	(-0.08,0.08)
TAG 48:1	TAG 18:1_18:0_12:0	H100 C51 O6 N1	822.757	TAG	0.636032	0.942879	0.019	(-0.06,0.1)	0.838711	0.936951	-0.008	(-0.09,0.07)
TAG 49:3	TAG 18:2_18:1_13:0	H98 C52 O6 N1	832.741	TAG	0.994028	0.994028	0	(-0.08,0.08)	0.642331	0.891593	-0.019	(-0.1,0.06)
TAG 49:1	TAG 17:0_18:1_14:0	H102 C52 O6 N1	836.773	TAG	0.581543	0.942879	0.022	(-0.06,0.1)	0.485644	0.863119	-0.028	(-0.11,0.05)
TAG 50:5	TAG 18:2_18:2_14:1	H96 C53 O6 N1	842.725	TAG	0.419367	0.942879	-0.033	(-0.11,0.04)	0.819357	0.936951	0.009	(-0.07,0.09)
TAG 50:4	TAG 16:0_20:4_14:0	H98 C53 O6 N1	844.741	TAG	0.284655	0.942879	-0.044	(-0.12,0.03)	0.799027	0.936951	0.01	(-0.07,0.1)
TAG 50:3	TAG 16:0_20:3_14:0	H100 C53 O6 N1	846.756	TAG	0.954246	0.990235	-0.002	(-0.08,0.08)	0.74007	0.936951	0.014	(-0.07,0.09)
TAG 50:2	TAG 16:0_20:2_14:0	H102 C53 O6 N1	848.771	TAG	0.532474	0.942879	0.025	(-0.06,0.11)	0.6504	0.896106	0.018	(-0.06,0.1)
TAG 50:1	TAG 16:0_20:1_14:0	H104 C53 O6 N1	850.785	TAG	0.384502	0.942879	0.035	(-0.04,0.12)	0.827539	0.936951	0.009	(-0.07,0.09)
TAG 51:4	TAG 18:2_18:1_15:1	H100 C54 O6 N1	858.756	TAG	0.265934	0.942879	-0.045	(-0.12,0.03)	0.583029	0.865978	-0.022	(-0.1,0.06)
TAG 51:3	TAG 17:0_19:2_15:1	H102 C54 O6 N1	860.771	TAG	0.753401	0.942879	-0.013	(-0.09,0.07)	0.58383	0.865978	-0.022	(-0.11,0.06)
TAG 51:2	TAG 17:1_19:1_15:0	H104 C54 O6 N1	862.786	TAG	0.564505	0.942879	0.023	(-0.06,0.1)	0.760737	0.936951	-0.012	(-0.09,0.07)
TAG 51:1	TAG 17:0_19:1_15:0	H106 C54 O6 N1	864.801	TAG	0.719377	0.942879	0.015	(-0.06,0.09)	0.359129	0.767792	-0.037	(-0.12,0.05)
TAG 52:6	TAG 16:0_20:4_16:2	H98 C55 O6 N1	868.74	TAG	0.16365	0.942879	-0.057	(-0.14,0.02)	0.866428	0.936951	-0.007	(-0.09,0.08)
TAG 52:5	TAG 18:1_20:3_14:1	H100 C55 O6 N1	870.755	TAG	0.149962	0.942879	-0.059	(-0.14,0.02)	0.629108	0.886471	0.02	(-0.07,0.11)
TAG 52:4	TAG 18:1_20:2_14:1	H102 C55 O6 N1	872.77	TAG	0.16893	0.942879	-0.056	(-0.13,0.02)	0.835233	0.936951	0.008	(-0.08,0.09)
TAG 52:3	TAG 16:1_20:1_16:1	H104 C55 O6 N1	874.783	TAG	0.64806	0.942879	-0.019	(-0.1,0.06)	0.64112	0.891593	0.019	(-0.07,0.1)
TAG 52:2	TAG 16:0_20:1_16:1	H106 C55 O6 N1	876.803	TAG	0.332226	0.942879	0.04	(-0.03,0.11)	0.590516	0.865978	0.022	(-0.06,0.1)
TAG 52:1	TAG 18:1_20:0_14:0	H108 C55 O6 N1	878.813	TAG	0.769308	0.942879	0.012	(-0.07,0.09)	0.7922	0.936951	0.011	(-0.07,0.09)
TAG 53:5	TAG 18:2_18:1_17:2	H102 C56 O6 N1	884.773	TAG	0.449717	0.942879	-0.031	(-0.11,0.05)	0.940132	0.97147	0.003	(-0.08,0.08)
TAG 53:4	TAG 17:1_19:2_17:1	H104 C56 O6 N1	886.788	TAG	0.129811	0.942879	-0.062	(-0.14,0.02)	0.664081	0.902526	-0.018	(-0.1,0.07)
TAG 53:3	TAG 18:2_19:1_16:0	H106 C56 O6 N1	888.803	TAG	0.568946	0.942879	-0.023	(-0.1,0.06)	0.753146	0.936951	-0.013	(-0.1,0.07)
TAG 53:2	TAG 18:2_19:0_16:0	H108 C56 O6 N1	890.818	TAG	0.619035	0.942879	0.02	(-0.06,0.1)	0.916622	0.968642	-0.004	(-0.09,0.08)
TAG 53:1	TAG 18:1_19:0_16:0	H110 C56 O6 N1	892.831	TAG	0.924588	0.984546	-0.004	(-0.09,0.08)	0.162333	0.580652	-0.057	(-0.14,0.03)
TAG 54:7	TAG 18:2_22:5_14:0	H100 C57 O6 N1	894.756	TAG	0.0385538	0.942879	-0.084	(-0.16,-0.0)	0.59685	0.865978	-0.022	(-0.11,0.07)
TAG 54:6	TAG 16:0_22:5_16:1	H102 C57 O6 N1	896.771	TAG	0.0562554	0.942879	-0.078	(-0.15,-0.0)	0.535577	0.865978	0.025	(-0.06,0.12)
TAG 54:5	TAG 16:0_22:4_16:1	H104 C57 O6 N1	898.785	TAG	0.0925391	0.942879	-0.069	(-0.15,0.01)	0.328055	0.767792	0.04	(-0.05,0.13)
TAG 54:4	TAG 16:0_22:4_16:0	H106 C57 O6 N1	900.8	TAG	0.212513	0.942879	-0.051	(-0.13,0.03)	0.293099	0.74538	0.043	(-0.04,0.13)
TAG 54:3	TAG 18:1_20:1_16:1	H108 C57 O6 N1	902.814	TAG	0.557889	0.942879	-0.024	(-0.11,0.06)	0.322092	0.767792	0.04	(-0.04,0.13)
TAG 55:8	TAG 19:3_19:3_17:2	H100 C58 O6 N1	906.757	TAG	0.172524	0.942879	-0.056	(-0.13,0.02)	0.31368	0.767691	0.041	(-0.05,0.12)
TAG 56:7	TAG 18:2_22:5_16:0	H104 C59 O6 N1	922.789	TAG	0.0947843	0.942879	-0.068	(-0.15,0.02)	0.0382534	0.284605	-0.084	(-0.17,-0.0)
TAG 56:6	TAG 18:2_22:4_16:0	H106 C59 O6 N1	924.804	TAG	0.221898	0.942879	-0.05	(-0.13,0.03)	0.491063	0.863119	-0.028	(-0.12,0.06)
TAG 56:5	TAG 18:1_22:4_16:0	H108 C59 O6 N1	926.818	TAG	0.33475	0.942879	-0.039	(-0.12,0.04)	0.854801	0.936951	-0.007	(-0.1,0.08)
TAG 56:4	TAG 18:1_22:3_16:0	H110 C59 O6 N1	928.833	TAG	0.464889	0.942879	-0.03	(-0.1,0.04)	0.818686	0.936951	0.009	(-0.07,0.1)
TAG 56:2	TAG 18:1_20:0_18:1	H114 C59 O6 N1	932.868	TAG	0.971484	0.990235	0.001	(-0.08,0.08)	0.835499	0.936951	-0.008	(-0.08,0.07)
TAG 58:8	TAG 18:1_22:5_18:2	H106 C61 O6 N1	948.803	TAG	0.053698	0.942879	-0.079	(-0.16,0.01)	0.00385631	0.0896592	-0.117	(-0.2,-0.04)
TAG 58:7	TAG 18:1_22:4_18:2	H108 C61 O6 N1	950.818	TAG	0.349088	0.942879	-0.038	(-0.12,0.05)	0.18308	0.608089	-0.054	(-0.14,0.03)
TAG 58:6	TAG 18:1_22:4_18:1	H110 C61 O6 N1	952.833	TAG	0.644457	0.942879	-0.019	(-0.1,0.06)	0.564068	0.865978	-0.024	(-0.11,0.06)

## Sheet: S6
Lipid	Lipid class	c	p-value	c, F	c, M	p-value, F	p-value, M	Results of correlation analysis between lipid abundance levels and HADS-D scores: pearson correlation coefficients (c), p-values, calculated separately for females (F) and males (M).
PC O-34:3	ether phosphatidylcholine	-0.15	0.00028	-0.17	-0.08	0.0003	0.33
PC O-36:6	ether phosphatidylcholine	-0.15	0.00032	-0.16	-0.11	0.0009	0.15
PC O-38:7	ether phosphatidylcholine	-0.14	0.00036	-0.15	-0.12	0.0013	0.11
PE P-38:6	ether phosphatidylethanolamine	-0.14	0.00042	-0.17	-0.09	0.00051	0.27
PC O-38:6	ether phosphatidylcholine	-0.13	0.0011	-0.15	-0.08	0.0018	0.28
PC O-36:5	ether phosphatidylcholine	-0.13	0.0019	-0.13	-0.12	0.008	0.11
PC 38:6	phosphatidylcholine	-0.12	0.0038	-0.1	-0.16	0.029	0.04
TAG 58:8	triglyceride	-0.12	0.0039	-0.09	-0.2	0.063	0.0096

## Sheet: S7
	age	sex	BMI	dataset
D1	29	m	27.1	clinical depression
D2	49	f	17.9	clinical depression
D3	35	f	26.3	clinical depression
D4	22	f	17.3	clinical depression
D5	49	m	15.8	clinical depression
D6	56	f	16.3	clinical depression
D7	57	f	24.6	clinical depression
D8	25	m	33.9	clinical depression
D9	38	m	20.2	clinical depression
D10	18	f	19	clinical depression
D11	22	f	23	clinical depression
D12	37	m	23	clinical depression
D13	20	m	24.2	clinical depression
D14	45	m	25.7	clinical depression
D15	43	f	21.3	clinical depression
D16	19	m	23	clinical depression
D17	24	m	19.9	clinical depression
D18	24	m	17.8	clinical depression
D19	20	m	19.4	clinical depression
D20	30	m	32.8	clinical depression
D21	18	f	20.4	clinical depression
D22	35	m	33.2	clinical depression
D23	19	f	19.3	clinical depression
D24	45	f	21.5	clinical depression
D25	53	m	26.1	clinical depression
D26	50	f	16.3	clinical depression
D27	18	m	15.8	clinical depression
D28	25	f	17.3	clinical depression
D29	38	m	30.9	clinical depression
D30	25	f	21.5	clinical depression
D31	32	f	19.4	clinical depression
D32	22	m	19.9	clinical depression

## Sheet: S8
	age	sex	BMI	HADS-A	HADS-D	dataset
VOL88	53	f	26.1	6	7	Volunteer
VOL98	52	f	23.2	2	2	Volunteer
VOL116	32	m	27.2	3	5	Volunteer
VOL140	36	m	28.4	3	4	Volunteer
VOL175	24	f	19.5	7	3	Volunteer
VOL264	37	f	22.4	2	3	Volunteer
VOL299	32	f	26	6	2	Volunteer
VOL344	21	f	19.5	4	3	Volunteer
VOL365	25	f	18.4	2	2	Volunteer
VOL395	29	f	26.6	5	2	Volunteer
VOL509	22	f	21	0	0	Volunteer
VOL563	23	f	17.5	5	1	Volunteer
VOL588	21	m	25.2	5	3	Volunteer
VOL594	18	f	24.8	4	4	Volunteer
VOL597	36	f	38.2	7	6	Volunteer
C1	45	m	22.4			Matched Control
C2	44	m	29.6			Matched Control
C3	18	m	22.3			Matched Control
C4	24	f	21.6			Matched Control
C5	24	f	22.4			Matched Control
C6	24	m	22.8			Matched Control
C7	29	f	18.9			Matched Control
C8	25	f	17.8			Matched Control
C9	25	f	22.9			Matched Control
C10	24	f	19.5			Matched Control
C11	25	f	22.4			Matched Control
C12	30	m	27.2			Matched Control
C13	24	m				Matched Control
C14	45	f	20.7			Matched Control
C15	24	f	20.6			Matched Control
C16	25	m	25.3			Matched Control
C17	21	f	29.6			Matched Control
C18	38	m	20.1			Matched Control
C19	39	f	25.4			Matched Control
C20	31	m	24.9			Matched Control
C21	28	m	18.7			Matched Control
